# Supplementary material for: Drone-based displacement measurement of infrastructures utilizing phase information
Source: Nat Commun. 2024 Jan 9;15:395. doi: 10.1038/s41467-023-44649-2 (PMC10776656; doi:10.1038/s41467-023-44649-2)
Supplement: Supplementary file 6 — Source Data [file 41467_2023_44649_MOESM6_ESM.xlsx]

## Sheet: Figure4e
Time [s]	Drone camera	Drone camera (smooth, filter size = 48)		Time [s]	Doppler sensor	Doppler sensor (smooth, filter size = 300)
5	1.00117	0.438705		5	-0.162	-0.0876478
5.0417	0.915907	0.401752		5.002	-0.16	-0.0882159
5.0833	0.8223	0.367046		5.004	-0.16	-0.0887907
5.125	0.764768	0.338022		5.006	-0.159	-0.0893654
5.1667	0.592674	0.311904		5.008	-0.159	-0.0899435
5.2083	0.159718	0.288556		5.01	-0.16	-0.0905116
5.25	0.138558	0.288994		5.012	-0.16	-0.0910764
5.2917	0.060378	0.297376		5.014	-0.159	-0.0916379
5.3333	0.152594	0.307767		5.016	-0.159	-0.0921993
5.375	0.31785	0.313712		5.018	-0.16	-0.0927542
5.4167	0.670426	0.313625		5.02	-0.16	-0.0933056
5.4583	0.903044	0.289652		5.022	-0.159	-0.0938638
5.5	1.02309	0.24903		5.024	-0.158	-0.0944352
5.5417	1.03632	0.197446		5.026	-0.158	-0.0950199
5.5833	1.08495	0.14593		5.028	-0.158	-0.0956179
5.625	0.945002	0.0888829		5.03	-0.158	-0.0962193
5.6667	0.647595	0.0432975		5.032	-0.159	-0.0968173
5.7083	0.461714	0.0068367		5.034	-0.157	-0.0974053
5.75	0.182932	-0.0196953		5.036	-0.155	-0.0979934
5.7917	-0.048156	-0.0375459		5.038	-0.153	-0.0985847
5.8333	-0.240294	-0.0513503		5.04	-0.15	-0.099186
5.875	-0.256699	-0.0631275		5.042	-0.148	-0.099794
5.9167	-0.265733	-0.0765584		5.044	-0.149	-0.100395
5.9583	-0.143366	-0.097905		5.046	-0.152	-0.10099
6	0.0408864	0.159508		5.048	-0.154	-0.101575
6.0417	0.0773504	0.127168		5.05	-0.154	-0.102146
6.0833	0.0482584	0.093369		5.052	-0.155	-0.102704
6.125	0.0966896	0.0622285		5.054	-0.156	-0.103249
6.1667	0.11182	0.0377498		5.056	-0.157	-0.103774
6.2083	0.008964	0.0152579		5.058	-0.158	-0.104282
6.25	0.170676	-0.00187858		5.06	-0.16	-0.104774
6.2917	0.34812	-0.0146944		5.062	-0.161	-0.105259
6.3333	0.320151	-0.0209923		5.064	-0.162	-0.105741
6.375	0.301221	-0.0286459		5.066	-0.162	-0.106219
6.4167	0.315675	-0.0383913		5.068	-0.163	-0.106688
6.4583	0.0710932	-0.0549387		5.07	-0.164	-0.107143
6.5	-0.112517	-0.0788552		5.072	-0.166	-0.107585
6.5417	-0.266511	-0.112605		5.074	-0.167	-0.108013
6.5833	-0.25156	-0.152263		5.076	-0.166	-0.108435
6.625	-0.34124	-0.196738		5.078	-0.166	-0.108854
6.6667	-0.194632	-0.239498		5.08	-0.167	-0.109269
6.7083	-0.263926	-0.276575		5.082	-0.17	-0.109691
6.75	-0.201586	-0.307716		5.084	-0.173	-0.11012
6.7917	-0.263332	-0.329207		5.086	-0.178	-0.110551
6.8333	-0.393268	-0.342375		5.088	-0.182	-0.110993
6.875	-0.534724	-0.348841		5.09	-0.183	-0.111445
6.9167	-0.59247	-0.351774		5.092	-0.183	-0.111894
6.9583	-0.799398	-0.351002		5.094	-0.185	-0.112339
7	-0.806596	-0.354785		5.096	-0.187	-0.112787
7.0417	-0.583502	-0.364979		5.098	-0.188	-0.113233
7.0833	-0.740224	-0.382788		5.1	-0.189	-0.113681
7.125	-0.703584	-0.405628		5.102	-0.189	-0.114133
7.1667	-0.43469	-0.439634		5.104	-0.189	-0.114585
7.2083	-0.509426	-0.478968		5.106	-0.189	-0.115037
7.25	-0.67997	-0.519455		5.108	-0.189	-0.115488
7.2917	-0.489416	-0.564496		5.11	-0.19	-0.115944
7.3333	-0.248218	-0.614038		5.112	-0.191	-0.116402
7.375	-0.222434	-0.65359		5.114	-0.192	-0.116857
7.4167	-0.159676	-0.684998		5.116	-0.192	-0.117312
7.4583	-0.140394	-0.717972		5.118	-0.193	-0.117777
7.5	-0.268868	-0.740069		5.12	-0.195	-0.118246
7.5417	-0.630636	-0.752781		5.122	-0.198	-0.118724
7.5833	-0.906954	-0.764518		5.124	-0.2	-0.119213
7.625	-1.09431	-0.776884		5.126	-0.202	-0.119721
7.6667	-1.15025	-0.783658		5.128	-0.203	-0.120246
7.7083	-1.16915	-0.793822		5.13	-0.203	-0.120777
7.75	-1.0642	-0.80434		5.132	-0.202	-0.121316
7.7917	-0.87014	-0.814998		5.134	-0.201	-0.12186
7.8333	-0.69336	-0.828496		5.136	-0.199	-0.122402
7.875	-0.55715	-0.842722		5.138	-0.197	-0.12294
7.9167	-0.400402	-0.861212		5.14	-0.194	-0.123482
7.9583	-0.227907	-0.882818		5.142	-0.191	-0.124023
8	-0.328747	-0.906266		5.144	-0.188	-0.124565
8.0417	-0.458627	-0.932096		5.146	-0.185	-0.125113
8.0833	-0.795265	-0.960764		5.148	-0.182	-0.125658
8.125	-1.07089	-0.98297		5.15	-0.181	-0.126196
8.1667	-1.56962	-1.00645		5.152	-0.181	-0.126724
8.2083	-1.81554	-1.03686		5.154	-0.18	-0.127246
8.25	-1.97492	-1.06742		5.156	-0.18	-0.127757
8.2917	-2.03632	-1.09729		5.158	-0.177	-0.128256
8.3333	-2.07942	-1.12963		5.16	-0.173	-0.128744
8.375	-1.61791	-1.16555		5.162	-0.169	-0.129226
8.4167	-1.23779	-1.19897		5.164	-0.165	-0.129708
8.4583	-1.30003	-1.23197		5.166	-0.163	-0.130189
8.5	-1.01166	-1.26428		5.168	-0.16	-0.130674
8.5417	-0.735392	-1.29717		5.17	-0.158	-0.131159
8.5833	-0.841668	-1.32537		5.172	-0.155	-0.131641
8.625	-0.857466	-1.35353		5.174	-0.15	-0.132113
8.6667	-0.673166	-1.38091		5.176	-0.145	-0.132575
8.7083	-0.69267	-1.41081		5.178	-0.141	-0.13303
8.75	-0.779312	-1.43999		5.18	-0.137	-0.133488
8.7917	-0.723846	-1.46987		5.182	-0.135	-0.133953
8.8333	-0.924728	-1.50066		5.184	-0.134	-0.134419
8.875	-1.09031	-1.53276		5.186	-0.134	-0.134884
8.9167	-1.44075	-1.56358		5.188	-0.133	-0.135349
8.9583	-1.65116	-1.59518		5.19	-0.132	-0.135811
9	-1.94838	-1.62694		5.192	-0.131	-0.136266
9.0417	-2.07224	-1.65285		5.194	-0.13	-0.136718
9.0833	-1.98824	-1.68394		5.196	-0.13	-0.137166
9.125	-1.8283	-1.71218		5.198	-0.13	-0.137605
9.1667	-1.85402	-1.7459		5.2	-0.127	-0.138037
9.2083	-1.92508	-1.77872		5.202	-0.124	-0.138465
9.25	-2.00686	-1.81504		5.204	-0.123	-0.138894
9.2917	-2.14322	-1.84181		5.206	-0.124	-0.139329
9.3333	-2.07424	-1.86578		5.208	-0.125	-0.139771
9.375	-2.00838	-1.88308		5.21	-0.125	-0.140226
9.4167	-1.86008	-1.90745		5.212	-0.123	-0.140681
9.4583	-1.77678	-1.93792		5.214	-0.121	-0.141143
9.5	-1.7235	-1.96939		5.216	-0.119	-0.141601
9.5417	-1.88044	-2.01144		5.218	-0.117	-0.142063
9.5833	-2.01256	-2.0573		5.22	-0.117	-0.142528
9.625	-2.28636	-2.09961		5.222	-0.118	-0.14299
9.6667	-2.4363	-2.14143		5.224	-0.119	-0.143445
9.7083	-2.61516	-2.18309		5.226	-0.12	-0.143897
9.75	-2.59922	-2.22427		5.228	-0.12	-0.144349
9.7917	-2.52816	-2.26895		5.23	-0.121	-0.144794
9.8333	-2.3789	-2.31889		5.232	-0.123	-0.145243
9.875	-2.26604	-2.3702		5.234	-0.123	-0.145688
9.9167	-2.06758	-2.42445		5.236	-0.123	-0.146133
9.9583	-1.94846	-2.46955		5.238	-0.123	-0.146578
10	-1.78424	-2.51016		5.24	-0.123	-0.14702
10.042	-1.5986	-2.54289		5.242	-0.123	-0.147458
10.083	-1.98204	-2.56858		5.244	-0.124	-0.147897
10.125	-2.17892	-2.59512		5.246	-0.125	-0.148339
10.167	-2.72296	-2.62709		5.248	-0.125	-0.148787
10.208	-3.17792	-2.65848		5.25	-0.125	-0.149252
10.25	-3.59526	-2.69221		5.252	-0.123	-0.149728
10.292	-3.28654	-2.73146		5.254	-0.121	-0.150209
10.333	-3.21074	-2.7707		5.256	-0.119	-0.150691
10.375	-2.92718	-2.81581		5.258	-0.117	-0.151166
10.417	-2.81228	-2.86762		5.26	-0.115	-0.151635
10.458	-2.7305	-2.92615		5.262	-0.114	-0.15209
10.5	-2.84246	-2.98654		5.264	-0.111	-0.152538
10.542	-3.07196	-3.05232		5.266	-0.108	-0.152983
10.583	-2.98274	-3.11655		5.268	-0.105	-0.153415
10.625	-2.9148	-3.17806		5.27	-0.103	-0.153834
10.667	-2.90672	-3.23021		5.272	-0.104	-0.154246
10.708	-2.71438	-3.27747		5.274	-0.104	-0.154651
10.75	-2.71056	-3.31861		5.276	-0.103	-0.155053
10.792	-2.9683	-3.36278		5.278	-0.101	-0.155449
10.833	-3.17128	-3.41214		5.28	-0.099	-0.155844
10.875	-3.43856	-3.47402		5.282	-0.097	-0.156236
10.917	-3.7488	-3.54565		5.284	-0.098	-0.156625
10.958	-3.65036	-3.6285		5.286	-0.099	-0.15702
11	-3.641	-3.71558		5.288	-0.101	-0.157419
11.042	-3.55242	-3.80442		5.29	-0.101	-0.157827
11.083	-3.3308	-3.89365		5.292	-0.1	-0.158243
11.125	-3.28908	-3.97344		5.294	-0.099	-0.158668
11.167	-3.39446	-4.03988		5.296	-0.099	-0.1591
11.208	-3.39248	-4.08954		5.298	-0.099	-0.159538
11.25	-3.57764	-4.12452		5.3	-0.101	-0.159987
11.292	-3.93034	-4.14395		5.302	-0.102	-0.160439
11.333	-4.06582	-4.16754		5.304	-0.101	-0.160894
11.375	-4.28486	-4.20009		5.306	-0.099	-0.161346
11.417	-4.54692	-4.23909		5.308	-0.098	-0.161804
11.458	-4.7282	-4.27971		5.31	-0.097	-0.162269
11.5	-4.7356	-4.32407		5.312	-0.098	-0.162731
11.542	-4.94654	-4.36554		5.314	-0.099	-0.163196
11.583	-5.02818	-4.4043		5.316	-0.1	-0.163661
11.625	-5.02652	-4.45149		5.318	-0.099	-0.164126
11.667	-4.84138	-4.51547		5.32	-0.098	-0.164588
11.708	-4.75194	-4.5873		5.322	-0.1	-0.165053
11.75	-4.63132	-4.66725		5.324	-0.103	-0.165525
11.792	-4.76326	-4.74557		5.326	-0.107	-0.166007
11.833	-4.94702	-4.81243		5.328	-0.111	-0.166495
11.875	-5.41102	-4.86358		5.33	-0.112	-0.166987
11.917	-5.77582	-4.901		5.332	-0.111	-0.167485
11.958	-6.12718	-4.92332		5.334	-0.109	-0.167983
12	-6.2157	-4.94543		5.336	-0.11	-0.168495
12.042	-6.13704	-4.96752		5.338	-0.111	-0.16902
12.083	-5.97128	-4.99194		5.34	-0.112	-0.169555
12.125	-5.89166	-5.02619		5.342	-0.111	-0.170103
12.167	-5.4344	-5.07044		5.344	-0.108	-0.170651
12.208	-5.15644	-5.11982		5.346	-0.105	-0.171196
12.25	-4.89176	-5.17833		5.348	-0.103	-0.171731
12.292	-4.54718	-5.23922		5.35	-0.102	-0.172262
12.333	-4.44254	-5.30283		5.352	-0.101	-0.172797
12.375	-4.80568	-5.36584		5.354	-0.099	-0.173339
12.417	-4.83822	-5.42589		5.356	-0.096	-0.173884
12.458	-4.80272	-5.47493		5.358	-0.094	-0.174429
12.5	-4.90408	-5.51748		5.36	-0.091	-0.174973
12.542	-4.8745	-5.54902		5.362	-0.091	-0.175518
12.583	-4.97138	-5.56436		5.364	-0.092	-0.176066
12.625	-5.2951	-5.5696		5.366	-0.094	-0.176611
12.667	-6.04974	-5.57067		5.368	-0.094	-0.177153
12.708	-6.42628	-5.57371		5.37	-0.093	-0.177691
12.75	-6.63206	-5.57907		5.372	-0.091	-0.178226
12.792	-6.54786	-5.59457		5.374	-0.088	-0.178751
12.833	-6.24466	-5.61016		5.376	-0.087	-0.179269
12.875	-5.67744	-5.62636		5.378	-0.086	-0.179791
12.917	-5.27244	-5.63645		5.38	-0.086	-0.180312
12.958	-4.84232	-5.64348		5.382	-0.087	-0.180831
13	-4.734	-5.64525		5.384	-0.088	-0.181339
13.042	-4.72344	-5.64493		5.386	-0.09	-0.181834
13.083	-4.74874	-5.6445		5.388	-0.093	-0.182306
13.125	-5.0093	-5.64299		5.39	-0.097	-0.182761
13.167	-5.45704	-5.63705		5.392	-0.1	-0.183213
13.208	-5.81392	-5.63575		5.394	-0.102	-0.183664
13.25	-6.25988	-5.63226		5.396	-0.105	-0.184113
13.292	-6.56126	-5.62761		5.398	-0.107	-0.184558
13.333	-7.04722	-5.6224		5.4	-0.11	-0.184993
13.375	-7.15304	-5.61715		5.402	-0.113	-0.185419
13.417	-7.22762	-5.60515		5.404	-0.117	-0.185834
13.458	-6.94952	-5.59849		5.406	-0.121	-0.186243
13.5	-6.8132	-5.59608		5.408	-0.125	-0.186651
13.542	-6.28124	-5.60367		5.41	-0.128	-0.18706
13.583	-5.69808	-5.6185		5.412	-0.13	-0.187465
13.625	-5.28472	-5.63451		5.414	-0.133	-0.187867
13.667	-5.07904	-5.64922		5.416	-0.136	-0.188266
13.708	-4.99042	-5.65038		5.418	-0.141	-0.188671
13.75	-5.01446	-5.63674		5.42	-0.144	-0.18909
13.792	-5.39116	-5.61125		5.422	-0.147	-0.189522
13.833	-5.52718	-5.57767		5.424	-0.151	-0.18996
13.875	-5.74078	-5.53485		5.426	-0.156	-0.190405
13.917	-5.9054	-5.49456		5.428	-0.161	-0.190854
13.958	-6.12016	-5.45642		5.43	-0.165	-0.191306
14	-6.21398	-5.4249		5.432	-0.168	-0.191767
14.042	-6.20008	-5.40114		5.434	-0.172	-0.192243
14.083	-6.1159	-5.384		5.436	-0.173	-0.192728
14.125	-5.89734	-5.37683		5.438	-0.173	-0.193229
14.167	-5.6007	-5.37773		5.44	-0.174	-0.193748
14.208	-5.3706	-5.37659		5.442	-0.176	-0.194279
14.25	-4.98544	-5.37199		5.444	-0.178	-0.194817
14.292	-4.66388	-5.3597		5.446	-0.181	-0.195365
14.333	-4.29174	-5.33721		5.448	-0.182	-0.195927
14.375	-4.1855	-5.29657		5.45	-0.182	-0.196502
14.417	-4.21776	-5.25082		5.452	-0.182	-0.197076
14.458	-4.51164	-5.19748		5.454	-0.183	-0.197645
14.5	-4.68466	-5.14643		5.456	-0.184	-0.198213
14.542	-5.2762	-5.09616		5.458	-0.184	-0.198781
14.583	-5.60102	-5.05671		5.46	-0.184	-0.199369
14.625	-5.75584	-5.03048		5.462	-0.184	-0.199983
14.667	-6.01586	-5.01603		5.464	-0.185	-0.200615
14.708	-6.1067	-5.01173		5.466	-0.186	-0.201256
14.75	-5.75806	-5.01586		5.468	-0.188	-0.201894
14.792	-5.38264	-5.0258		5.47	-0.189	-0.202518
14.833	-4.90266	-5.02757		5.472	-0.19	-0.203126
14.875	-4.14662	-5.01801		5.474	-0.189	-0.203728
14.917	-3.70296	-4.99395		5.476	-0.187	-0.204332
14.958	-3.40342	-4.95341		5.478	-0.186	-0.204937
15	-3.2981	-4.89884		5.48	-0.186	-0.205538
15.042	-3.56956	-4.83582		5.482	-0.185	-0.206133
15.083	-3.88382	-4.77379		5.484	-0.185	-0.206718
15.125	-4.39718	-4.71306		5.486	-0.185	-0.207296
15.167	-5.05342	-4.65782		5.488	-0.186	-0.207864
15.208	-5.40146	-4.60619		5.49	-0.187	-0.208425
15.25	-5.58824	-4.55748		5.492	-0.188	-0.20898
15.292	-5.65766	-4.51699		5.494	-0.19	-0.209525
15.333	-5.4596	-4.48718		5.496	-0.192	-0.210066
15.375	-5.05558	-4.46598		5.498	-0.192	-0.210608
15.417	-4.91116	-4.44944		5.5	-0.193	-0.211159
15.458	-4.61414	-4.43302		5.502	-0.193	-0.211728
15.5	-4.44828	-4.40853		5.504	-0.194	-0.212316
15.542	-4.34984	-4.37869		5.506	-0.196	-0.212907
15.583	-4.34808	-4.33911		5.508	-0.199	-0.213495
15.625	-4.41276	-4.29264		5.51	-0.203	-0.214073
15.667	-4.57656	-4.24138		5.512	-0.205	-0.214648
15.708	-4.8685	-4.1873		5.514	-0.207	-0.215226
15.75	-5.19264	-4.13109		5.516	-0.205	-0.215814
15.792	-5.5017	-4.08287		5.518	-0.204	-0.216409
15.833	-5.4781	-4.0378		5.52	-0.204	-0.217013
15.875	-5.05848	-3.99577		5.522	-0.204	-0.217621
15.917	-4.56216	-3.96633		5.524	-0.205	-0.218233
15.958	-3.91894	-3.9439		5.526	-0.207	-0.218847
16	-3.4461	-3.92669		5.528	-0.21	-0.219462
16.042	-3.12598	-3.91931		5.53	-0.213	-0.22008
16.083	-3.16042	-3.91164		5.532	-0.217	-0.220694
16.125	-3.1401	-3.89455		5.534	-0.22	-0.221296
16.167	-3.1905	-3.86362		5.536	-0.223	-0.221887
16.208	-3.07098	-3.81204		5.538	-0.224	-0.222465
16.25	-2.9841	-3.74305		5.54	-0.225	-0.223033
16.292	-3.0011	-3.66855		5.542	-0.226	-0.223598
16.333	-3.20306	-3.59476		5.544	-0.228	-0.224163
16.375	-3.2531	-3.52722		5.546	-0.231	-0.224724
16.417	-3.37528	-3.46558		5.548	-0.235	-0.225282
16.458	-3.41298	-3.40806		5.55	-0.241	-0.225841
16.5	-3.31178	-3.36132		5.552	-0.246	-0.226392
16.542	-3.22258	-3.31709		5.554	-0.25	-0.226944
16.583	-3.33674	-3.2725		5.556	-0.253	-0.227492
16.625	-3.32382	-3.2327		5.558	-0.255	-0.228043
16.667	-3.24394	-3.19325		5.56	-0.258	-0.228601
16.708	-3.3659	-3.14864		5.562	-0.259	-0.229169
16.75	-3.35274	-3.09627		5.564	-0.261	-0.229744
16.792	-3.39494	-3.03639		5.566	-0.264	-0.230332
16.833	-3.17464	-2.9678		5.568	-0.265	-0.230934
16.875	-2.8428	-2.90052		5.57	-0.266	-0.231548
16.917	-2.70406	-2.83688		5.572	-0.267	-0.232169
16.958	-2.60412	-2.77796		5.574	-0.268	-0.232787
17	-2.56004	-2.72679		5.576	-0.27	-0.233399
17.042	-2.93662	-2.68522		5.578	-0.271	-0.23401
17.083	-3.19382	-2.64391		5.58	-0.273	-0.234628
17.125	-3.04614	-2.60185		5.582	-0.275	-0.235256
17.167	-2.8817	-2.56185		5.584	-0.276	-0.2359
17.208	-2.52604	-2.52169		5.586	-0.278	-0.236558
17.25	-2.02078	-2.4835		5.588	-0.279	-0.237229
17.292	-1.9381	-2.45082		5.59	-0.281	-0.237904
17.333	-2.04186	-2.41761		5.592	-0.283	-0.238585
17.375	-2.1499	-2.38022		5.594	-0.286	-0.239269
17.417	-2.03534	-2.34085		5.596	-0.29	-0.23996
17.458	-2.09282	-2.29488		5.598	-0.294	-0.240651
17.5	-2.3237	-2.24171		5.6	-0.297	-0.241342
17.542	-2.28094	-2.18565		5.602	-0.298	-0.24203
17.583	-2.16526	-2.12752		5.604	-0.297	-0.242718
17.625	-2.39782	-2.0653		5.606	-0.296	-0.243405
17.667	-2.47956	-2.00205		5.608	-0.297	-0.244103
17.708	-2.3906	-1.94352		5.61	-0.299	-0.244807
17.75	-2.30236	-1.88813		5.612	-0.299	-0.245515
17.792	-2.25872	-1.83734		5.614	-0.3	-0.246216
17.833	-2.14086	-1.78971		5.616	-0.299	-0.246907
17.875	-2.1811	-1.75171		5.618	-0.299	-0.247585
17.917	-1.94032	-1.72044		5.62	-0.299	-0.248256
17.958	-1.67501	-1.68831		5.622	-0.3	-0.248927
18	-1.41163	-1.65497		5.624	-0.301	-0.249595
18.042	-1.40905	-1.61925		5.626	-0.303	-0.250256
18.083	-1.10187	-1.57532		5.628	-0.305	-0.250907
18.125	-1.09949	-1.52791		5.63	-0.306	-0.251542
18.167	-1.18022	-1.4837		5.632	-0.308	-0.252169
18.208	-1.22254	-1.44301		5.634	-0.309	-0.252794
18.25	-1.19958	-1.41331		5.636	-0.311	-0.253415
18.292	-1.38264	-1.39306		5.638	-0.313	-0.254027
18.333	-1.37406	-1.37424		5.64	-0.314	-0.254631
18.375	-1.3708	-1.35486		5.642	-0.315	-0.255223
18.417	-1.32406	-1.33505		5.644	-0.313	-0.255811
18.458	-1.12282	-1.31457		5.646	-0.313	-0.256409
18.5	-0.807478	-1.29444		5.648	-0.313	-0.25702
18.542	-0.564688	-1.26797		5.65	-0.314	-0.257641
18.583	-0.374262	-1.24054		5.652	-0.315	-0.258276
18.625	-0.288008	-1.21518		5.654	-0.318	-0.25892
18.667	-0.22491	-1.18557		5.656	-0.32	-0.259575
18.708	-0.375668	-1.15069		5.658	-0.321	-0.260239
18.75	-0.652078	-1.11528		5.66	-0.322	-0.26091
18.792	-0.863764	-1.08101		5.662	-0.324	-0.261595
18.833	-1.06094	-1.04574		5.664	-0.326	-0.262289
18.875	-1.31272	-1.01044		5.666	-0.326	-0.263
18.917	-1.31078	-0.972503		5.668	-0.325	-0.263721
18.958	-1.12939	-0.938492		5.67	-0.325	-0.264458
19	-0.970792	-0.908302		5.672	-0.325	-0.265209
19.042	-0.80976	-0.885043		5.674	-0.324	-0.265977
19.083	-0.7838	-0.86205		5.676	-0.323	-0.266764
19.125	-0.87092	-0.842469		5.678	-0.323	-0.267558
19.167	-0.880006	-0.822139		5.68	-0.323	-0.268355
19.208	-0.8878	-0.799936		5.682	-0.323	-0.269143
19.25	-1.07059	-0.772232		5.684	-0.323	-0.269914
19.292	-1.02859	-0.742797		5.686	-0.322	-0.270668
19.333	-1.01593	-0.713681		5.688	-0.32	-0.271409
19.375	-1.09198	-0.685967		5.69	-0.319	-0.272136
19.417	-1.17921	-0.660981		5.692	-0.319	-0.27285
19.458	-1.03219	-0.641034		5.694	-0.319	-0.273551
19.5	-1.10611	-0.630294		5.696	-0.32	-0.274239
19.542	-1.02683	-0.626295		5.698	-0.321	-0.274904
19.583	-0.936642	-0.631938		5.7	-0.319	-0.275548
19.625	-0.922824	-0.644876		5.702	-0.317	-0.276176
19.667	-0.946958	-0.659804		5.704	-0.314	-0.276794
19.708	-0.770468	-0.677621		5.706	-0.312	-0.277405
19.75	-0.655674	-0.697112		5.708	-0.312	-0.27801
19.792	-0.62277	-0.710133		5.71	-0.312	-0.278608
19.833	-0.530766	-0.717345		5.712	-0.312	-0.279199
19.875	-0.410928	-0.719668		5.714	-0.312	-0.279794
19.917	-0.322316	-0.710517		5.716	-0.312	-0.280389
19.958	-0.273776	-0.692121		5.718	-0.314	-0.280983
20	-0.195726	-0.674055		5.72	-0.319	-0.281568
20.042	-0.271898	-0.654713		5.722	-0.325	-0.282146
20.083	-0.282411	-0.635689		5.724	-0.33	-0.282721
20.125	-0.142393	-0.61881		5.726	-0.334	-0.283286
20.167	-0.103313	-0.605708		5.728	-0.337	-0.283837
20.208	-0.0922869	-0.590125		5.73	-0.339	-0.284382
20.25	0.134965	-0.574671		5.732	-0.342	-0.284927
20.292	0.242721	-0.559189		5.734	-0.345	-0.285472
20.333	0.0440191	-0.549534		5.736	-0.347	-0.28601
20.375	-0.0160332	-0.538791		5.738	-0.35	-0.286551
20.417	-0.146526	-0.52925		5.74	-0.353	-0.287093
20.458	-0.346634	-0.519706		5.742	-0.354	-0.287631
20.5	-0.59657	-0.514194		5.744	-0.353	-0.288169
20.542	-0.611514	-0.505194		5.746	-0.353	-0.288704
20.583	-0.841196	-0.493141		5.748	-0.354	-0.289236
20.625	-1.00822	-0.479239		5.75	-0.355	-0.289774
20.667	-1.01948	-0.461492		5.752	-0.354	-0.290319
20.708	-1.09797	-0.435092		5.754	-0.352	-0.290877
20.75	-1.3307	-0.409261		5.756	-0.351	-0.291445
20.792	-1.2901	-0.386024		5.758	-0.351	-0.292023
20.833	-1.21714	-0.365192		5.76	-0.354	-0.292605
20.875	-1.1748	-0.352322		5.762	-0.358	-0.293193
20.917	-0.864298	-0.348557		5.764	-0.359	-0.293781
20.958	-0.409406	-0.345479		5.766	-0.358	-0.294362
21	-0.244122	-0.347472		5.768	-0.355	-0.294944
21.042	-0.0230664	-0.352035		5.77	-0.348	-0.295522
21.083	0.122448	-0.351224		5.772	-0.341	-0.296103
21.125	0.0432602	-0.347703		5.774	-0.336	-0.296691
21.167	-0.22893	-0.348643		5.776	-0.332	-0.297296
21.208	-0.11643	-0.344931		5.778	-0.327	-0.29791
21.25	-0.130541	-0.339294		5.78	-0.322	-0.298532
21.292	-0.311999	-0.338888		5.782	-0.316	-0.299159
21.333	-0.555512	-0.34129		5.784	-0.311	-0.299794
21.375	-0.489518	-0.336878		5.786	-0.308	-0.300435
21.417	-0.62444	-0.336765		5.788	-0.305	-0.30108
21.458	-0.711582	-0.33666		5.79	-0.302	-0.301728
21.5	-0.762114	-0.332377		5.792	-0.299	-0.302375
		-0.325648		5.794	-0.295	-0.30303
		-0.321704		5.796	-0.293	-0.303691
		-0.307707		5.798	-0.293	-0.304359
		-0.28917		5.8	-0.296	-0.305033
		-0.26915		5.802	-0.298	-0.305708
		-0.249206		5.804	-0.301	-0.306375
		-0.226978		5.806	-0.301	-0.30704
		-0.211343		5.808	-0.301	-0.307694
		-0.19988		5.81	-0.299	-0.308339
		-0.191789		5.812	-0.298	-0.308973
		-0.188361		5.814	-0.297	-0.309601
		-0.193327		5.816	-0.298	-0.310226
		-0.201746		5.818	-0.298	-0.310857
		-0.205468		5.82	-0.299	-0.311492
		-0.212445		5.822	-0.3	-0.312126
		-0.218004		5.824	-0.302	-0.312757
		-0.217761		5.826	-0.304	-0.313379
		-0.220064		5.828	-0.305	-0.31399
		-0.222146		5.83	-0.306	-0.314591
		-0.220007		5.832	-0.306	-0.315183
		-0.211824		5.834	-0.304	-0.315757
		-0.204882		5.836	-0.301	-0.316329
		-0.194124		5.838	-0.297	-0.316897
		-0.180506		5.84	-0.294	-0.317465
		-0.164787		5.842	-0.293	-0.318027
		-0.15089		5.844	-0.293	-0.318581
		-0.142736		5.846	-0.293	-0.319126
		-0.139422		5.848	-0.293	-0.319658
		-0.142034		5.85	-0.293	-0.320173
		-0.157306		5.852	-0.291	-0.320668
		-0.178355		5.854	-0.289	-0.32115
		-0.200399		5.856	-0.286	-0.321618
		-0.221034		5.858	-0.285	-0.322073
		-0.232494		5.86	-0.285	-0.322518
		-0.232717		5.862	-0.286	-0.322953
		-0.235072		5.864	-0.287	-0.323385
		-0.229618		5.866	-0.288	-0.323814
				5.868	-0.289	-0.324233
				5.87	-0.29	-0.324651
				5.872	-0.29	-0.32507
				5.874	-0.29	-0.325488
				5.876	-0.288	-0.32591
				5.878	-0.287	-0.326336
				5.88	-0.287	-0.326771
				5.882	-0.288	-0.327206
				5.884	-0.291	-0.327641
				5.886	-0.296	-0.328076
				5.888	-0.301	-0.328505
				5.89	-0.304	-0.328934
				5.892	-0.306	-0.329359
				5.894	-0.306	-0.329777
				5.896	-0.307	-0.330186
				5.898	-0.307	-0.330581
				5.9	-0.307	-0.33097
				5.902	-0.308	-0.331355
				5.904	-0.309	-0.331741
				5.906	-0.308	-0.33214
				5.908	-0.309	-0.332545
				5.91	-0.31	-0.33295
				5.912	-0.31	-0.333346
				5.914	-0.309	-0.333741
				5.916	-0.307	-0.334136
				5.918	-0.304	-0.334538
				5.92	-0.301	-0.33495
				5.922	-0.3	-0.335372
				5.924	-0.301	-0.335794
				5.926	-0.302	-0.336219
				5.928	-0.303	-0.336635
				5.93	-0.302	-0.337043
				5.932	-0.301	-0.337445
				5.934	-0.299	-0.337844
				5.936	-0.296	-0.338243
				5.938	-0.294	-0.338641
				5.94	-0.293	-0.339043
				5.942	-0.29	-0.339452
				5.944	-0.288	-0.339864
				5.946	-0.288	-0.340286
				5.948	-0.289	-0.340711
				5.95	-0.29	-0.341136
				5.952	-0.293	-0.341555
				5.954	-0.295	-0.34196
				5.956	-0.296	-0.342349
				5.958	-0.296	-0.342728
				5.96	-0.296	-0.3431
				5.962	-0.297	-0.343465
				5.964	-0.3	-0.343817
				5.966	-0.306	-0.344159
				5.968	-0.311	-0.344488
				5.97	-0.316	-0.344814
				5.972	-0.319	-0.34513
				5.974	-0.322	-0.345435
				5.976	-0.325	-0.345741
				5.978	-0.326	-0.346053
				5.98	-0.326	-0.346372
				5.982	-0.323	-0.346704
				5.984	-0.319	-0.347047
				5.986	-0.315	-0.347392
				5.988	-0.313	-0.347744
				5.99	-0.312	-0.3481
				5.992	-0.312	-0.348455
				5.994	-0.311	-0.348807
				5.996	-0.309	-0.349153
				5.998	-0.305	-0.349492
				6	-0.301	-0.349834
				6.002	-0.299	-0.350186
				6.004	-0.299	-0.350545
				6.006	-0.301	-0.350917
				6.008	-0.303	-0.351302
				6.01	-0.305	-0.351698
				6.012	-0.306	-0.352096
				6.014	-0.309	-0.352495
				6.016	-0.312	-0.3529
				6.018	-0.315	-0.353306
				6.02	-0.317	-0.353701
				6.022	-0.318	-0.354076
				6.024	-0.32	-0.354429
				6.026	-0.321	-0.354757
				6.028	-0.322	-0.355066
				6.03	-0.325	-0.355355
				6.032	-0.329	-0.355621
				6.034	-0.332	-0.355864
				6.036	-0.334	-0.35609
				6.038	-0.336	-0.356302
				6.04	-0.336	-0.356502
				6.042	-0.336	-0.356694
				6.044	-0.338	-0.356884
				6.046	-0.339	-0.35708
				6.048	-0.341	-0.357279
				6.05	-0.344	-0.357475
				6.052	-0.346	-0.357671
				6.054	-0.35	-0.35787
				6.056	-0.354	-0.358076
				6.058	-0.358	-0.358282
				6.06	-0.359	-0.358482
				6.062	-0.361	-0.358661
				6.064	-0.361	-0.358821
				6.066	-0.36	-0.358967
				6.068	-0.361	-0.359106
				6.07	-0.362	-0.359249
				6.072	-0.364	-0.359402
				6.074	-0.367	-0.359561
				6.076	-0.371	-0.359724
				6.078	-0.372	-0.359884
				6.08	-0.373	-0.36005
				6.082	-0.375	-0.360229
				6.084	-0.376	-0.360429
				6.086	-0.378	-0.360645
				6.088	-0.379	-0.360877
				6.09	-0.381	-0.36113
				6.092	-0.382	-0.361399
				6.094	-0.385	-0.361684
				6.096	-0.389	-0.36199
				6.098	-0.393	-0.362302
				6.1	-0.395	-0.362615
				6.102	-0.396	-0.362924
				6.104	-0.394	-0.363233
				6.106	-0.394	-0.363542
				6.108	-0.393	-0.363864
				6.11	-0.393	-0.364203
				6.112	-0.394	-0.364558
				6.114	-0.394	-0.364924
				6.116	-0.395	-0.365292
				6.118	-0.395	-0.365658
				6.12	-0.395	-0.366023
				6.122	-0.395	-0.366389
				6.124	-0.394	-0.366757
				6.126	-0.392	-0.367123
				6.128	-0.391	-0.367478
				6.13	-0.391	-0.367824
				6.132	-0.391	-0.368159
				6.134	-0.39	-0.368488
				6.136	-0.392	-0.368814
				6.138	-0.394	-0.36914
				6.14	-0.395	-0.369458
				6.142	-0.394	-0.369771
				6.144	-0.393	-0.37007
				6.146	-0.392	-0.370359
				6.148	-0.391	-0.370638
				6.15	-0.39	-0.370904
				6.152	-0.39	-0.371156
				6.154	-0.391	-0.371412
				6.156	-0.391	-0.371671
				6.158	-0.39	-0.371934
				6.16	-0.389	-0.372193
				6.162	-0.389	-0.372449
				6.164	-0.389	-0.372694
				6.166	-0.39	-0.372937
				6.168	-0.39	-0.373179
				6.17	-0.391	-0.373422
				6.172	-0.392	-0.373668
				6.174	-0.393	-0.373917
				6.176	-0.395	-0.374166
				6.178	-0.398	-0.374419
				6.18	-0.402	-0.374678
				6.182	-0.404	-0.374937
				6.184	-0.406	-0.375199
				6.186	-0.407	-0.375465
				6.188	-0.407	-0.375724
				6.19	-0.408	-0.375977
				6.192	-0.409	-0.376233
				6.194	-0.409	-0.376495
				6.196	-0.409	-0.376767
				6.198	-0.409	-0.37705
				6.2	-0.411	-0.377349
				6.202	-0.413	-0.377661
				6.204	-0.414	-0.37798
				6.206	-0.417	-0.378306
				6.208	-0.418	-0.378645
				6.21	-0.419	-0.37899
				6.212	-0.418	-0.379342
				6.214	-0.418	-0.379704
				6.216	-0.419	-0.380083
				6.218	-0.42	-0.380478
				6.22	-0.423	-0.380894
				6.222	-0.426	-0.381332
				6.224	-0.427	-0.381784
				6.226	-0.429	-0.382246
				6.228	-0.428	-0.382718
				6.23	-0.428	-0.383203
				6.232	-0.427	-0.383711
				6.234	-0.428	-0.384246
				6.236	-0.429	-0.384807
				6.238	-0.431	-0.385395
				6.24	-0.434	-0.386
				6.242	-0.437	-0.386618
				6.244	-0.439	-0.387249
				6.246	-0.44	-0.38789
				6.248	-0.441	-0.388532
				6.25	-0.441	-0.389169
				6.252	-0.44	-0.389804
				6.254	-0.437	-0.390429
				6.256	-0.435	-0.391047
				6.258	-0.434	-0.391658
				6.26	-0.433	-0.392266
				6.262	-0.432	-0.39287
				6.264	-0.43	-0.393465
				6.266	-0.429	-0.394043
				6.268	-0.425	-0.394601
				6.27	-0.423	-0.395153
				6.272	-0.42	-0.395694
				6.274	-0.417	-0.396233
				6.276	-0.416	-0.396764
				6.278	-0.417	-0.397286
				6.28	-0.419	-0.397801
				6.282	-0.423	-0.398316
				6.284	-0.426	-0.398834
				6.286	-0.427	-0.399362
				6.288	-0.428	-0.399904
				6.29	-0.427	-0.400452
				6.292	-0.426	-0.40101
				6.294	-0.425	-0.401581
				6.296	-0.423	-0.402166
				6.298	-0.422	-0.402771
				6.3	-0.424	-0.403399
				6.302	-0.425	-0.40405
				6.304	-0.425	-0.404714
				6.306	-0.426	-0.405389
				6.308	-0.428	-0.406063
				6.31	-0.431	-0.406744
				6.312	-0.432	-0.407432
				6.314	-0.432	-0.40813
				6.316	-0.434	-0.408827
				6.318	-0.434	-0.409518
				6.32	-0.433	-0.410206
				6.322	-0.432	-0.41089
				6.324	-0.431	-0.411571
				6.326	-0.429	-0.412243
				6.328	-0.427	-0.412914
				6.33	-0.424	-0.413585
				6.332	-0.419	-0.414249
				6.334	-0.415	-0.414904
				6.336	-0.413	-0.415551
				6.338	-0.411	-0.416193
				6.34	-0.41	-0.416831
				6.342	-0.411	-0.417472
				6.344	-0.411	-0.418116
				6.346	-0.412	-0.418754
				6.348	-0.413	-0.419385
				6.35	-0.413	-0.420003
				6.352	-0.414	-0.420611
				6.354	-0.414	-0.421209
				6.356	-0.414	-0.421797
				6.358	-0.413	-0.422379
				6.36	-0.411	-0.42295
				6.362	-0.408	-0.423522
				6.364	-0.406	-0.42409
				6.366	-0.403	-0.424658
				6.368	-0.4	-0.425233
				6.37	-0.398	-0.425804
				6.372	-0.394	-0.426379
				6.374	-0.389	-0.426957
				6.376	-0.385	-0.427528
				6.378	-0.38	-0.428093
				6.38	-0.377	-0.428661
				6.382	-0.376	-0.429233
				6.384	-0.376	-0.429807
				6.386	-0.376	-0.430385
				6.388	-0.378	-0.430957
				6.39	-0.381	-0.431528
				6.392	-0.383	-0.432096
				6.394	-0.385	-0.432664
				6.396	-0.387	-0.433229
				6.398	-0.387	-0.433781
				6.4	-0.387	-0.434326
				6.402	-0.389	-0.434867
				6.404	-0.391	-0.435412
				6.406	-0.394	-0.435967
				6.408	-0.398	-0.436522
				6.41	-0.403	-0.437076
				6.412	-0.406	-0.437625
				6.414	-0.408	-0.438163
				6.416	-0.408	-0.438701
				6.418	-0.408	-0.439236
				6.42	-0.408	-0.439777
				6.422	-0.409	-0.440332
				6.424	-0.411	-0.440904
				6.426	-0.412	-0.441492
				6.428	-0.411	-0.4421
				6.43	-0.409	-0.442721
				6.432	-0.407	-0.443349
				6.434	-0.405	-0.44398
				6.436	-0.402	-0.444615
				6.438	-0.399	-0.445239
				6.44	-0.393	-0.44586
				6.442	-0.388	-0.446478
				6.444	-0.383	-0.4471
				6.446	-0.38	-0.447724
				6.448	-0.377	-0.448349
				6.45	-0.373	-0.448973
				6.452	-0.369	-0.449595
				6.454	-0.368	-0.450213
				6.456	-0.367	-0.450821
				6.458	-0.365	-0.451429
				6.46	-0.363	-0.452043
				6.462	-0.362	-0.452668
				6.464	-0.36	-0.453299
				6.466	-0.36	-0.453934
				6.468	-0.361	-0.454565
				6.47	-0.362	-0.455193
				6.472	-0.364	-0.455814
				6.474	-0.365	-0.456429
				6.476	-0.365	-0.457033
				6.478	-0.364	-0.457625
				6.48	-0.365	-0.458206
				6.482	-0.365	-0.458777
				6.484	-0.367	-0.459342
				6.486	-0.371	-0.459907
				6.488	-0.374	-0.460475
				6.49	-0.377	-0.46105
				6.492	-0.381	-0.461631
				6.494	-0.385	-0.462226
				6.496	-0.388	-0.462844
				6.498	-0.392	-0.463485
				6.5	-0.397	-0.46415
				6.502	-0.401	-0.464831
				6.504	-0.404	-0.465528
				6.506	-0.407	-0.466243
				6.508	-0.41	-0.46697
				6.51	-0.413	-0.467711
				6.512	-0.416	-0.468462
				6.514	-0.419	-0.469223
				6.516	-0.423	-0.469987
				6.518	-0.426	-0.470751
				6.52	-0.429	-0.471522
				6.522	-0.433	-0.472296
				6.524	-0.436	-0.473073
				6.526	-0.44	-0.473857
				6.528	-0.444	-0.474641
				6.53	-0.449	-0.475439
				6.532	-0.455	-0.476246
				6.534	-0.462	-0.47707
				6.536	-0.468	-0.477897
				6.538	-0.473	-0.478728
				6.54	-0.476	-0.479558
				6.542	-0.479	-0.480389
				6.544	-0.48	-0.481223
				6.546	-0.481	-0.482056
				6.548	-0.481	-0.482897
				6.55	-0.481	-0.483741
				6.552	-0.481	-0.484585
				6.554	-0.481	-0.485432
				6.556	-0.481	-0.486282
				6.558	-0.48	-0.487136
				6.56	-0.479	-0.487983
				6.562	-0.478	-0.488824
				6.564	-0.476	-0.489658
				6.566	-0.474	-0.490492
				6.568	-0.474	-0.491329
				6.57	-0.477	-0.492186
				6.572	-0.479	-0.493053
				6.574	-0.481	-0.493924
				6.576	-0.482	-0.494794
				6.578	-0.482	-0.495654
				6.58	-0.481	-0.496502
				6.582	-0.481	-0.497336
				6.584	-0.479	-0.49815
				6.586	-0.478	-0.498947
				6.588	-0.478	-0.499734
				6.59	-0.478	-0.500515
				6.592	-0.48	-0.501299
				6.594	-0.484	-0.502086
				6.596	-0.487	-0.502874
				6.598	-0.491	-0.503664
				6.6	-0.494	-0.504458
				6.602	-0.497	-0.505246
				6.604	-0.499	-0.506037
				6.606	-0.502	-0.506837
				6.608	-0.504	-0.507645
				6.61	-0.508	-0.508458
				6.612	-0.512	-0.509266
				6.614	-0.516	-0.510073
				6.616	-0.519	-0.51088
				6.618	-0.52	-0.511684
				6.62	-0.522	-0.512495
				6.622	-0.523	-0.513316
				6.624	-0.523	-0.514143
				6.626	-0.522	-0.51498
				6.628	-0.523	-0.515834
				6.63	-0.524	-0.516704
				6.632	-0.525	-0.517595
				6.634	-0.526	-0.518515
				6.636	-0.527	-0.519465
				6.638	-0.527	-0.520432
				6.64	-0.528	-0.521405
				6.642	-0.529	-0.522379
				6.644	-0.53	-0.523336
				6.646	-0.53	-0.524282
				6.648	-0.529	-0.525216
				6.65	-0.527	-0.52613
				6.652	-0.527	-0.527017
				6.654	-0.526	-0.527874
				6.656	-0.527	-0.528711
				6.658	-0.529	-0.529525
				6.66	-0.53	-0.530329
				6.662	-0.531	-0.53113
				6.664	-0.532	-0.531934
				6.666	-0.532	-0.532738
				6.668	-0.533	-0.533548
				6.67	-0.533	-0.534362
				6.672	-0.535	-0.535183
				6.674	-0.538	-0.536017
				6.676	-0.539	-0.536864
				6.678	-0.541	-0.537714
				6.68	-0.543	-0.538571
				6.682	-0.545	-0.539429
				6.684	-0.548	-0.540286
				6.686	-0.55	-0.541143
				6.688	-0.55	-0.541997
				6.69	-0.551	-0.542841
				6.692	-0.552	-0.543668
				6.694	-0.553	-0.544485
				6.696	-0.555	-0.545296
				6.698	-0.555	-0.5461
				6.7	-0.557	-0.546907
				6.702	-0.558	-0.547721
				6.704	-0.56	-0.548532
				6.706	-0.561	-0.549342
				6.708	-0.561	-0.550146
				6.71	-0.56	-0.550934
				6.712	-0.558	-0.551704
				6.714	-0.556	-0.552462
				6.716	-0.556	-0.553209
				6.718	-0.556	-0.553947
				6.72	-0.558	-0.554671
				6.722	-0.562	-0.555385
				6.724	-0.567	-0.556086
				6.726	-0.571	-0.556774
				6.728	-0.575	-0.557445
				6.73	-0.578	-0.558106
				6.732	-0.58	-0.558764
				6.734	-0.581	-0.559422
				6.736	-0.581	-0.56008
				6.738	-0.58	-0.560741
				6.74	-0.581	-0.561402
				6.742	-0.581	-0.56207
				6.744	-0.581	-0.562741
				6.746	-0.581	-0.563415
				6.748	-0.58	-0.564083
				6.75	-0.579	-0.564738
				6.752	-0.577	-0.565385
				6.754	-0.576	-0.56603
				6.756	-0.574	-0.566661
				6.758	-0.574	-0.567282
				6.76	-0.575	-0.5679
				6.762	-0.577	-0.568515
				6.764	-0.579	-0.569126
				6.766	-0.58	-0.569734
				6.768	-0.58	-0.570329
				6.77	-0.579	-0.570914
				6.772	-0.578	-0.571488
				6.774	-0.577	-0.572053
				6.776	-0.575	-0.572605
				6.778	-0.573	-0.573143
				6.78	-0.573	-0.573661
				6.782	-0.574	-0.57415
				6.784	-0.574	-0.574608
				6.786	-0.576	-0.575037
				6.788	-0.578	-0.575429
				6.79	-0.58	-0.575787
				6.792	-0.583	-0.576116
				6.794	-0.588	-0.576419
				6.796	-0.595	-0.576704
				6.798	-0.602	-0.576973
				6.8	-0.609	-0.577223
				6.802	-0.616	-0.577452
				6.804	-0.623	-0.577661
				6.806	-0.629	-0.57786
				6.808	-0.636	-0.578053
				6.81	-0.641	-0.578246
				6.812	-0.645	-0.578435
				6.814	-0.647	-0.578621
				6.816	-0.648	-0.578801
				6.818	-0.649	-0.578963
				6.82	-0.652	-0.579116
				6.822	-0.656	-0.579262
				6.824	-0.66	-0.579405
				6.826	-0.663	-0.579545
				6.828	-0.665	-0.579678
				6.83	-0.668	-0.579801
				6.832	-0.671	-0.579917
				6.834	-0.675	-0.580027
				6.836	-0.677	-0.58013
				6.838	-0.679	-0.580223
				6.84	-0.681	-0.580299
				6.842	-0.684	-0.580365
				6.844	-0.688	-0.580425
				6.846	-0.69	-0.580485
				6.848	-0.693	-0.580542
				6.85	-0.695	-0.580601
				6.852	-0.695	-0.580658
				6.854	-0.695	-0.580708
				6.856	-0.693	-0.580748
				6.858	-0.692	-0.580781
				6.86	-0.689	-0.580814
				6.862	-0.686	-0.580847
				6.864	-0.683	-0.580884
				6.866	-0.681	-0.580924
				6.868	-0.681	-0.580967
				6.87	-0.683	-0.581007
				6.872	-0.684	-0.581037
				6.874	-0.682	-0.58106
				6.876	-0.679	-0.581076
				6.878	-0.675	-0.581083
				6.88	-0.672	-0.58108
				6.882	-0.67	-0.58107
				6.884	-0.668	-0.581053
				6.886	-0.666	-0.58104
				6.888	-0.664	-0.58103
				6.89	-0.663	-0.581013
				6.892	-0.663	-0.580993
				6.894	-0.663	-0.580963
				6.896	-0.662	-0.58092
				6.898	-0.661	-0.580874
				6.9	-0.661	-0.580821
				6.902	-0.661	-0.580764
				6.904	-0.663	-0.580698
				6.906	-0.666	-0.580628
				6.908	-0.669	-0.580548
				6.91	-0.673	-0.580462
				6.912	-0.674	-0.580362
				6.914	-0.675	-0.580252
				6.916	-0.675	-0.580123
				6.918	-0.676	-0.57998
				6.92	-0.678	-0.579831
				6.922	-0.68	-0.579674
				6.924	-0.681	-0.579522
				6.926	-0.683	-0.579372
				6.928	-0.686	-0.579236
				6.93	-0.689	-0.57911
				6.932	-0.692	-0.578997
				6.934	-0.696	-0.578907
				6.936	-0.701	-0.578841
				6.938	-0.704	-0.578801
				6.94	-0.704	-0.578794
				6.942	-0.703	-0.578811
				6.944	-0.699	-0.578847
				6.946	-0.696	-0.578897
				6.948	-0.693	-0.578963
				6.95	-0.688	-0.57905
				6.952	-0.68	-0.579159
				6.954	-0.672	-0.579279
				6.956	-0.666	-0.579409
				6.958	-0.659	-0.579538
				6.96	-0.655	-0.579671
				6.962	-0.652	-0.579811
				6.964	-0.65	-0.57996
				6.966	-0.648	-0.580123
				6.968	-0.647	-0.580299
				6.97	-0.645	-0.580488
				6.972	-0.645	-0.580701
				6.974	-0.645	-0.580924
				6.976	-0.644	-0.581153
				6.978	-0.641	-0.581389
				6.98	-0.638	-0.581628
				6.982	-0.635	-0.58187
				6.984	-0.634	-0.58211
				6.986	-0.634	-0.582339
				6.988	-0.633	-0.582555
				6.99	-0.632	-0.582767
				6.992	-0.63	-0.58297
				6.994	-0.629	-0.583166
				6.996	-0.629	-0.583362
				6.998	-0.629	-0.583561
				7	-0.63	-0.583767
				7.002	-0.632	-0.583977
				7.004	-0.633	-0.584193
				7.006	-0.635	-0.584412
				7.008	-0.636	-0.584641
				7.01	-0.635	-0.584887
				7.012	-0.635	-0.585159
				7.014	-0.634	-0.585462
				7.016	-0.633	-0.585791
				7.018	-0.63	-0.586136
				7.02	-0.626	-0.586498
				7.022	-0.623	-0.586874
				7.024	-0.62	-0.587252
				7.026	-0.618	-0.587635
				7.028	-0.614	-0.588017
				7.03	-0.61	-0.588399
				7.032	-0.607	-0.588791
				7.034	-0.605	-0.589196
				7.036	-0.603	-0.589615
				7.038	-0.601	-0.590053
				7.04	-0.598	-0.590512
				7.042	-0.594	-0.59098
				7.044	-0.59	-0.591458
				7.046	-0.586	-0.59194
				7.048	-0.581	-0.592429
				7.05	-0.574	-0.592927
				7.052	-0.568	-0.593435
				7.054	-0.563	-0.59396
				7.056	-0.558	-0.594495
				7.058	-0.554	-0.595037
				7.06	-0.551	-0.595581
				7.062	-0.548	-0.596126
				7.064	-0.546	-0.596668
				7.066	-0.543	-0.597206
				7.068	-0.539	-0.597754
				7.07	-0.537	-0.598316
				7.072	-0.535	-0.598894
				7.074	-0.534	-0.599485
				7.076	-0.531	-0.60008
				7.078	-0.527	-0.600674
				7.08	-0.52	-0.601269
				7.082	-0.512	-0.601854
				7.084	-0.503	-0.602419
				7.086	-0.496	-0.60297
				7.088	-0.489	-0.603502
				7.09	-0.482	-0.604017
				7.092	-0.476	-0.604515
				7.094	-0.472	-0.604993
				7.096	-0.471	-0.605452
				7.098	-0.469	-0.605884
				7.1	-0.467	-0.606292
				7.102	-0.466	-0.606674
				7.104	-0.464	-0.607033
				7.106	-0.464	-0.607375
				7.108	-0.465	-0.607704
				7.11	-0.468	-0.60802
				7.112	-0.47	-0.608329
				7.114	-0.472	-0.608631
				7.116	-0.473	-0.60893
				7.118	-0.472	-0.609229
				7.12	-0.472	-0.609525
				7.122	-0.473	-0.609804
				7.124	-0.476	-0.610073
				7.126	-0.478	-0.610336
				7.128	-0.48	-0.610605
				7.13	-0.481	-0.610884
				7.132	-0.484	-0.611169
				7.134	-0.488	-0.611462
				7.136	-0.493	-0.611767
				7.138	-0.496	-0.61209
				7.14	-0.496	-0.612435
				7.142	-0.496	-0.612801
				7.144	-0.497	-0.613183
				7.146	-0.498	-0.613578
				7.148	-0.498	-0.61399
				7.15	-0.499	-0.614415
				7.152	-0.498	-0.61485
				7.154	-0.496	-0.615296
				7.156	-0.493	-0.615744
				7.158	-0.491	-0.616203
				7.16	-0.49	-0.616668
				7.162	-0.489	-0.61715
				7.164	-0.489	-0.617648
				7.166	-0.488	-0.618166
				7.168	-0.487	-0.618698
				7.17	-0.486	-0.619229
				7.172	-0.486	-0.619757
				7.174	-0.486	-0.620286
				7.176	-0.486	-0.620827
				7.178	-0.484	-0.621382
				7.18	-0.481	-0.62195
				7.182	-0.478	-0.622525
				7.184	-0.476	-0.623103
				7.186	-0.475	-0.623688
				7.188	-0.475	-0.624276
				7.19	-0.473	-0.624857
				7.192	-0.472	-0.625425
				7.194	-0.471	-0.625983
				7.196	-0.471	-0.626532
				7.198	-0.473	-0.627076
				7.2	-0.475	-0.627621
				7.202	-0.477	-0.628166
				7.204	-0.477	-0.628711
				7.206	-0.478	-0.629246
				7.208	-0.478	-0.629761
				7.21	-0.478	-0.630249
				7.212	-0.478	-0.630711
				7.214	-0.479	-0.631163
				7.216	-0.477	-0.631605
				7.218	-0.476	-0.632043
				7.22	-0.475	-0.632475
				7.222	-0.475	-0.632894
				7.224	-0.477	-0.633306
				7.226	-0.478	-0.633708
				7.228	-0.481	-0.634096
				7.23	-0.485	-0.634468
				7.232	-0.49	-0.634834
				7.234	-0.498	-0.635203
				7.236	-0.506	-0.635575
				7.238	-0.515	-0.635947
				7.24	-0.525	-0.636326
				7.242	-0.533	-0.636718
				7.244	-0.54	-0.63712
				7.246	-0.545	-0.637538
				7.248	-0.55	-0.637967
				7.25	-0.555	-0.638405
				7.252	-0.56	-0.63886
				7.254	-0.563	-0.639346
				7.256	-0.565	-0.63986
				7.258	-0.566	-0.640399
				7.26	-0.569	-0.64096
				7.262	-0.572	-0.641528
				7.264	-0.576	-0.642093
				7.266	-0.581	-0.642651
				7.268	-0.585	-0.643203
				7.27	-0.59	-0.643757
				7.272	-0.597	-0.644329
				7.274	-0.602	-0.644914
				7.276	-0.607	-0.645512
				7.278	-0.61	-0.646116
				7.28	-0.613	-0.646718
				7.282	-0.616	-0.647316
				7.284	-0.617	-0.64791
				7.286	-0.617	-0.648498
				7.288	-0.615	-0.64907
				7.29	-0.614	-0.649631
				7.292	-0.612	-0.650183
				7.294	-0.611	-0.650731
				7.296	-0.612	-0.651269
				7.298	-0.615	-0.651794
				7.3	-0.617	-0.652299
				7.302	-0.62	-0.652781
				7.304	-0.623	-0.653243
				7.306	-0.626	-0.653691
				7.308	-0.63	-0.65413
				7.31	-0.635	-0.654561
				7.312	-0.642	-0.654993
				7.314	-0.649	-0.655415
				7.316	-0.655	-0.655831
				7.318	-0.66	-0.656236
				7.32	-0.665	-0.656638
				7.322	-0.671	-0.65704
				7.324	-0.676	-0.657445
				7.326	-0.682	-0.657857
				7.328	-0.686	-0.658276
				7.33	-0.69	-0.658708
				7.332	-0.696	-0.659156
				7.334	-0.702	-0.659615
				7.336	-0.707	-0.660076
				7.338	-0.713	-0.660545
				7.34	-0.718	-0.66102
				7.342	-0.722	-0.661512
				7.344	-0.725	-0.66203
				7.346	-0.726	-0.662575
				7.348	-0.728	-0.663143
				7.35	-0.73	-0.663731
				7.352	-0.732	-0.664339
				7.354	-0.735	-0.664963
				7.356	-0.737	-0.665601
				7.358	-0.737	-0.666256
				7.36	-0.738	-0.66692
				7.362	-0.739	-0.667588
				7.364	-0.74	-0.668266
				7.366	-0.741	-0.668947
				7.368	-0.745	-0.669641
				7.37	-0.749	-0.670349
				7.372	-0.753	-0.671066
				7.374	-0.756	-0.671787
				7.376	-0.756	-0.672512
				7.378	-0.754	-0.673243
				7.38	-0.752	-0.67399
				7.382	-0.749	-0.674761
				7.384	-0.744	-0.675551
				7.386	-0.74	-0.676362
				7.388	-0.736	-0.677183
				7.39	-0.733	-0.67801
				7.392	-0.73	-0.678847
				7.394	-0.727	-0.679694
				7.396	-0.726	-0.680538
				7.398	-0.725	-0.681375
				7.4	-0.725	-0.682209
				7.402	-0.724	-0.683037
				7.404	-0.724	-0.68386
				7.406	-0.726	-0.684688
				7.408	-0.728	-0.685512
				7.41	-0.731	-0.686326
				7.412	-0.734	-0.68712
				7.414	-0.736	-0.687897
				7.416	-0.737	-0.688658
				7.418	-0.738	-0.689405
				7.42	-0.738	-0.69015
				7.422	-0.736	-0.69088
				7.424	-0.737	-0.691598
				7.426	-0.739	-0.692292
				7.428	-0.744	-0.692967
				7.43	-0.749	-0.693635
				7.432	-0.754	-0.694299
				7.434	-0.759	-0.694953
				7.436	-0.767	-0.695598
				7.438	-0.774	-0.696229
				7.44	-0.783	-0.696857
				7.442	-0.791	-0.697495
				7.444	-0.799	-0.698153
				7.446	-0.807	-0.698824
				7.448	-0.814	-0.699508
				7.45	-0.821	-0.700213
				7.452	-0.826	-0.700937
				7.454	-0.829	-0.701684
				7.456	-0.83	-0.702455
				7.458	-0.831	-0.703256
				7.46	-0.832	-0.70408
				7.462	-0.834	-0.70492
				7.464	-0.836	-0.705781
				7.466	-0.839	-0.706654
				7.468	-0.841	-0.707542
				7.47	-0.841	-0.708435
				7.472	-0.842	-0.709336
				7.474	-0.843	-0.710243
				7.476	-0.845	-0.711156
				7.478	-0.846	-0.712073
				7.48	-0.846	-0.713003
				7.482	-0.845	-0.713947
				7.484	-0.844	-0.714897
				7.486	-0.844	-0.71585
				7.488	-0.843	-0.716807
				7.49	-0.839	-0.717761
				7.492	-0.834	-0.718718
				7.494	-0.831	-0.719671
				7.496	-0.828	-0.720621
				7.498	-0.826	-0.721561
				7.5	-0.825	-0.722488
				7.502	-0.825	-0.723402
				7.504	-0.825	-0.724302
				7.506	-0.824	-0.725193
				7.508	-0.821	-0.72607
				7.51	-0.816	-0.726934
				7.512	-0.812	-0.727787
				7.514	-0.81	-0.728635
				7.516	-0.808	-0.729475
				7.518	-0.807	-0.730319
				7.52	-0.806	-0.731156
				7.522	-0.804	-0.731987
				7.524	-0.804	-0.732814
				7.526	-0.802	-0.733635
				7.528	-0.8	-0.734452
				7.53	-0.798	-0.735259
				7.532	-0.799	-0.736056
				7.534	-0.803	-0.736844
				7.536	-0.808	-0.737611
				7.538	-0.813	-0.738362
				7.54	-0.818	-0.739093
				7.542	-0.822	-0.739794
				7.544	-0.824	-0.740475
				7.546	-0.825	-0.74114
				7.548	-0.825	-0.741797
				7.55	-0.825	-0.742452
				7.552	-0.825	-0.743103
				7.554	-0.826	-0.743751
				7.556	-0.827	-0.744402
				7.558	-0.828	-0.74506
				7.56	-0.828	-0.745724
				7.562	-0.826	-0.746389
				7.564	-0.822	-0.747056
				7.566	-0.818	-0.747724
				7.568	-0.814	-0.748392
				7.57	-0.814	-0.749063
				7.572	-0.817	-0.749738
				7.574	-0.821	-0.750409
				7.576	-0.825	-0.751083
				7.578	-0.826	-0.751754
				7.58	-0.822	-0.752429
				7.582	-0.818	-0.753103
				7.584	-0.814	-0.753777
				7.586	-0.811	-0.754458
				7.588	-0.806	-0.75515
				7.59	-0.802	-0.755854
				7.592	-0.798	-0.756568
				7.594	-0.795	-0.757289
				7.596	-0.791	-0.758017
				7.598	-0.787	-0.758741
				7.6	-0.781	-0.759452
				7.602	-0.775	-0.76015
				7.604	-0.771	-0.760837
				7.606	-0.768	-0.761515
				7.608	-0.767	-0.762189
				7.61	-0.766	-0.76285
				7.612	-0.765	-0.763498
				7.614	-0.762	-0.76412
				7.616	-0.759	-0.764721
				7.618	-0.755	-0.765302
				7.62	-0.751	-0.76587
				7.622	-0.747	-0.766425
				7.624	-0.745	-0.766963
				7.626	-0.744	-0.767492
				7.628	-0.744	-0.768003
				7.63	-0.744	-0.768495
				7.632	-0.745	-0.768973
				7.634	-0.745	-0.769439
				7.636	-0.744	-0.76989
				7.638	-0.744	-0.770336
				7.64	-0.744	-0.770767
				7.642	-0.746	-0.771193
				7.644	-0.75	-0.771618
				7.646	-0.754	-0.772053
				7.648	-0.757	-0.772505
				7.65	-0.758	-0.77297
				7.652	-0.757	-0.773449
				7.654	-0.756	-0.77394
				7.656	-0.755	-0.774445
				7.658	-0.755	-0.77497
				7.66	-0.754	-0.775522
				7.662	-0.752	-0.7761
				7.664	-0.752	-0.776701
				7.666	-0.751	-0.777312
				7.668	-0.752	-0.77793
				7.67	-0.752	-0.778538
				7.672	-0.753	-0.77914
				7.674	-0.752	-0.779738
				7.676	-0.752	-0.780339
				7.678	-0.751	-0.780957
				7.68	-0.752	-0.781591
				7.682	-0.752	-0.782243
				7.684	-0.75	-0.782914
				7.686	-0.747	-0.783608
				7.688	-0.743	-0.784319
				7.69	-0.738	-0.785047
				7.692	-0.734	-0.785784
				7.694	-0.731	-0.786535
				7.696	-0.726	-0.787299
				7.698	-0.723	-0.78807
				7.7	-0.72	-0.788847
				7.702	-0.716	-0.789628
				7.704	-0.714	-0.790409
				7.706	-0.713	-0.791186
				7.708	-0.712	-0.791953
				7.71	-0.71	-0.792714
				7.712	-0.707	-0.793468
				7.714	-0.704	-0.794216
				7.716	-0.701	-0.794953
				7.718	-0.698	-0.795688
				7.72	-0.696	-0.796419
				7.722	-0.692	-0.797146
				7.724	-0.689	-0.797874
				7.726	-0.685	-0.798591
				7.728	-0.681	-0.799296
				7.73	-0.681	-0.79998
				7.732	-0.681	-0.800648
				7.734	-0.681	-0.801299
				7.736	-0.682	-0.801934
				7.738	-0.683	-0.802538
				7.74	-0.685	-0.803123
				7.742	-0.688	-0.803678
				7.744	-0.694	-0.804203
				7.746	-0.699	-0.804704
				7.748	-0.704	-0.805189
				7.75	-0.71	-0.805661
				7.752	-0.717	-0.806116
				7.754	-0.723	-0.806561
				7.756	-0.728	-0.807003
				7.758	-0.734	-0.807445
				7.76	-0.739	-0.807887
				7.762	-0.743	-0.808326
				7.764	-0.748	-0.808754
				7.766	-0.752	-0.809183
				7.768	-0.755	-0.809608
				7.77	-0.756	-0.810033
				7.772	-0.757	-0.810465
				7.774	-0.759	-0.810904
				7.776	-0.761	-0.811346
				7.778	-0.762	-0.811787
				7.78	-0.764	-0.812229
				7.782	-0.765	-0.812674
				7.784	-0.764	-0.813123
				7.786	-0.763	-0.813585
				7.788	-0.763	-0.814053
				7.79	-0.762	-0.814532
				7.792	-0.761	-0.815023
				7.794	-0.759	-0.815525
				7.796	-0.757	-0.816017
				7.798	-0.754	-0.816495
				7.8	-0.752	-0.816957
				7.802	-0.75	-0.817402
				7.804	-0.748	-0.817831
				7.806	-0.745	-0.818243
				7.808	-0.742	-0.818641
				7.81	-0.738	-0.819027
				7.812	-0.735	-0.819412
				7.814	-0.733	-0.819797
				7.816	-0.732	-0.820176
				7.818	-0.731	-0.820545
				7.82	-0.728	-0.820904
				7.822	-0.725	-0.821252
				7.824	-0.724	-0.821591
				7.826	-0.724	-0.821917
				7.828	-0.724	-0.822233
				7.83	-0.724	-0.822538
				7.832	-0.725	-0.822831
				7.834	-0.727	-0.8231
				7.836	-0.729	-0.823336
				7.838	-0.732	-0.823535
				7.84	-0.735	-0.823708
				7.842	-0.736	-0.823857
				7.844	-0.738	-0.82398
				7.846	-0.74	-0.824083
				7.848	-0.743	-0.824166
				7.85	-0.747	-0.824243
				7.852	-0.751	-0.824319
				7.854	-0.755	-0.824399
				7.856	-0.759	-0.824482
				7.858	-0.763	-0.824561
				7.86	-0.766	-0.824641
				7.862	-0.769	-0.824724
				7.864	-0.773	-0.824817
				7.866	-0.777	-0.824927
				7.868	-0.782	-0.825053
				7.87	-0.787	-0.825193
				7.872	-0.793	-0.825326
				7.874	-0.799	-0.825449
				7.876	-0.805	-0.825568
				7.878	-0.809	-0.825684
				7.88	-0.813	-0.825811
				7.882	-0.816	-0.82596
				7.884	-0.819	-0.826133
				7.886	-0.822	-0.826329
				7.888	-0.825	-0.826538
				7.89	-0.827	-0.826774
				7.892	-0.829	-0.827037
				7.894	-0.829	-0.827322
				7.896	-0.83	-0.827625
				7.898	-0.83	-0.82794
				7.9	-0.829	-0.828272
				7.902	-0.827	-0.828625
				7.904	-0.827	-0.828997
				7.906	-0.827	-0.829382
				7.908	-0.829	-0.829777
				7.91	-0.829	-0.830173
				7.912	-0.83	-0.830575
				7.914	-0.829	-0.830983
				7.916	-0.83	-0.831402
				7.918	-0.83	-0.831831
				7.92	-0.831	-0.832266
				7.922	-0.832	-0.832714
				7.924	-0.833	-0.833169
				7.926	-0.835	-0.833628
				7.928	-0.836	-0.834086
				7.93	-0.834	-0.834542
				7.932	-0.834	-0.834993
				7.934	-0.836	-0.835435
				7.936	-0.838	-0.835874
				7.938	-0.841	-0.836312
				7.94	-0.843	-0.836748
				7.942	-0.846	-0.837179
				7.944	-0.85	-0.837595
				7.946	-0.856	-0.837983
				7.948	-0.862	-0.838355
				7.95	-0.868	-0.838721
				7.952	-0.874	-0.839086
				7.954	-0.88	-0.839458
				7.956	-0.887	-0.839837
				7.958	-0.895	-0.840223
				7.96	-0.903	-0.840611
				7.962	-0.912	-0.841007
				7.964	-0.92	-0.841412
				7.966	-0.924	-0.841824
				7.968	-0.927	-0.842243
				7.97	-0.928	-0.842654
				7.972	-0.93	-0.843063
				7.974	-0.933	-0.843465
				7.976	-0.937	-0.84387
				7.978	-0.942	-0.844276
				7.98	-0.945	-0.844684
				7.982	-0.948	-0.845093
				7.984	-0.951	-0.845508
				7.986	-0.953	-0.845934
				7.988	-0.954	-0.846369
				7.99	-0.955	-0.846817
				7.992	-0.955	-0.847282
				7.994	-0.956	-0.847757
				7.996	-0.957	-0.848236
				7.998	-0.958	-0.848731
				8	-0.959	-0.849239
				8.002	-0.96	-0.849764
				8.004	-0.959	-0.850306
				8.006	-0.958	-0.85085
				8.008	-0.957	-0.851392
				8.01	-0.957	-0.85193
				8.012	-0.958	-0.852472
				8.014	-0.959	-0.853023
				8.016	-0.958	-0.853591
				8.018	-0.958	-0.854173
				8.02	-0.958	-0.854764
				8.022	-0.957	-0.855365
				8.024	-0.955	-0.855987
				8.026	-0.953	-0.856621
				8.028	-0.951	-0.857266
				8.03	-0.95	-0.85792
				8.032	-0.95	-0.858575
				8.034	-0.95	-0.859223
				8.036	-0.95	-0.859864
				8.038	-0.949	-0.860498
				8.04	-0.95	-0.861136
				8.042	-0.95	-0.861774
				8.044	-0.949	-0.862405
				8.046	-0.95	-0.86301
				8.048	-0.953	-0.863591
				8.05	-0.956	-0.864156
				8.052	-0.958	-0.864711
				8.054	-0.96	-0.865249
				8.056	-0.962	-0.865777
				8.058	-0.963	-0.866302
				8.06	-0.964	-0.866821
				8.062	-0.964	-0.867329
				8.064	-0.963	-0.867831
				8.066	-0.965	-0.868316
				8.068	-0.967	-0.868784
				8.07	-0.969	-0.869246
				8.072	-0.971	-0.869711
				8.074	-0.974	-0.870179
				8.076	-0.976	-0.870648
				8.078	-0.978	-0.871116
				8.08	-0.979	-0.871585
				8.082	-0.98	-0.872047
				8.084	-0.98	-0.872512
				8.086	-0.983	-0.872993
				8.088	-0.985	-0.873492
				8.09	-0.987	-0.874003
				8.092	-0.987	-0.874525
				8.094	-0.985	-0.875053
				8.096	-0.979	-0.875595
				8.098	-0.972	-0.87615
				8.1	-0.965	-0.876721
				8.102	-0.959	-0.877306
				8.104	-0.954	-0.877907
				8.106	-0.949	-0.878522
				8.108	-0.944	-0.87915
				8.11	-0.937	-0.879791
				8.112	-0.932	-0.880445
				8.114	-0.928	-0.88112
				8.116	-0.924	-0.881807
				8.118	-0.919	-0.882505
				8.12	-0.915	-0.883209
				8.122	-0.911	-0.883924
				8.124	-0.906	-0.884654
				8.126	-0.902	-0.885395
				8.128	-0.897	-0.88615
				8.13	-0.892	-0.88691
				8.132	-0.886	-0.887674
				8.134	-0.88	-0.888432
				8.136	-0.874	-0.889179
				8.138	-0.868	-0.88991
				8.14	-0.865	-0.890628
				8.142	-0.863	-0.891332
				8.144	-0.859	-0.892033
				8.146	-0.855	-0.892724
				8.148	-0.85	-0.893409
				8.15	-0.848	-0.894083
				8.152	-0.848	-0.894741
				8.154	-0.849	-0.895379
				8.156	-0.851	-0.896
				8.158	-0.851	-0.896608
				8.16	-0.852	-0.897209
				8.162	-0.853	-0.897817
				8.164	-0.854	-0.898429
				8.166	-0.855	-0.899037
				8.168	-0.856	-0.899641
				8.17	-0.856	-0.900239
				8.172	-0.854	-0.900831
				8.174	-0.854	-0.901409
				8.176	-0.857	-0.901977
				8.178	-0.86	-0.902538
				8.18	-0.864	-0.903103
				8.182	-0.867	-0.903671
				8.184	-0.87	-0.904249
				8.186	-0.873	-0.904834
				8.188	-0.874	-0.905425
				8.19	-0.877	-0.90602
				8.192	-0.881	-0.906618
				8.194	-0.884	-0.907216
				8.196	-0.886	-0.907821
				8.198	-0.886	-0.908432
				8.2	-0.887	-0.90906
				8.202	-0.887	-0.909704
				8.204	-0.887	-0.910369
				8.206	-0.887	-0.911047
				8.208	-0.887	-0.911744
				8.21	-0.886	-0.912455
				8.212	-0.887	-0.913186
				8.214	-0.888	-0.91393
				8.216	-0.888	-0.914698
				8.218	-0.888	-0.915478
				8.22	-0.886	-0.916279
				8.222	-0.886	-0.917093
				8.224	-0.884	-0.917927
				8.226	-0.883	-0.918771
				8.228	-0.882	-0.919618
				8.23	-0.881	-0.920465
				8.232	-0.88	-0.921319
				8.234	-0.878	-0.922179
				8.236	-0.877	-0.92304
				8.238	-0.876	-0.9239
				8.24	-0.875	-0.924754
				8.242	-0.874	-0.925601
				8.244	-0.871	-0.926442
				8.246	-0.867	-0.927276
				8.248	-0.866	-0.928096
				8.25	-0.867	-0.928907
				8.252	-0.868	-0.929701
				8.254	-0.869	-0.930478
				8.256	-0.87	-0.931239
				8.258	-0.871	-0.931987
				8.26	-0.872	-0.932721
				8.262	-0.873	-0.933445
				8.264	-0.874	-0.93415
				8.266	-0.876	-0.934831
				8.268	-0.877	-0.935498
				8.27	-0.876	-0.93615
				8.272	-0.875	-0.936797
				8.274	-0.874	-0.937435
				8.276	-0.874	-0.938063
				8.278	-0.874	-0.938674
				8.28	-0.874	-0.939266
				8.282	-0.875	-0.939841
				8.284	-0.877	-0.940399
				8.286	-0.878	-0.940944
				8.288	-0.878	-0.941485
				8.29	-0.878	-0.94203
				8.292	-0.878	-0.942578
				8.294	-0.877	-0.94313
				8.296	-0.875	-0.943684
				8.298	-0.875	-0.944249
				8.3	-0.876	-0.944817
				8.302	-0.878	-0.945385
				8.304	-0.879	-0.945953
				8.306	-0.878	-0.946525
				8.308	-0.876	-0.9471
				8.31	-0.874	-0.947684
				8.312	-0.873	-0.948269
				8.314	-0.873	-0.948847
				8.316	-0.875	-0.949415
				8.318	-0.876	-0.949983
				8.32	-0.876	-0.950551
				8.322	-0.877	-0.951123
				8.324	-0.879	-0.951691
				8.326	-0.88	-0.952262
				8.328	-0.879	-0.952841
				8.33	-0.878	-0.953432
				8.332	-0.878	-0.95403
				8.334	-0.876	-0.954635
				8.336	-0.874	-0.955249
				8.338	-0.873	-0.955864
				8.34	-0.875	-0.956482
				8.342	-0.877	-0.957096
				8.344	-0.878	-0.957708
				8.346	-0.876	-0.958326
				8.348	-0.874	-0.958944
				8.35	-0.874	-0.959555
				8.352	-0.877	-0.960163
				8.354	-0.879	-0.960767
				8.356	-0.882	-0.961365
				8.358	-0.886	-0.961953
				8.36	-0.89	-0.962535
				8.362	-0.892	-0.96311
				8.364	-0.894	-0.963684
				8.366	-0.894	-0.964259
				8.368	-0.893	-0.964824
				8.37	-0.894	-0.965382
				8.372	-0.896	-0.965927
				8.374	-0.898	-0.966465
				8.376	-0.9	-0.96699
				8.378	-0.902	-0.967502
				8.38	-0.903	-0.968003
				8.382	-0.903	-0.968498
				8.384	-0.905	-0.968993
				8.386	-0.909	-0.969495
				8.388	-0.913	-0.96999
				8.39	-0.917	-0.970482
				8.392	-0.919	-0.97097
				8.394	-0.92	-0.971465
				8.396	-0.922	-0.971967
				8.398	-0.924	-0.972488
				8.4	-0.926	-0.973027
				8.402	-0.928	-0.973578
				8.404	-0.931	-0.974143
				8.406	-0.933	-0.974714
				8.408	-0.934	-0.975296
				8.41	-0.935	-0.975884
				8.412	-0.935	-0.976482
				8.414	-0.938	-0.97709
				8.416	-0.94	-0.977704
				8.418	-0.942	-0.978332
				8.42	-0.943	-0.978977
				8.422	-0.943	-0.979638
				8.424	-0.945	-0.980312
				8.426	-0.947	-0.981007
				8.428	-0.951	-0.981711
				8.43	-0.953	-0.982432
				8.432	-0.954	-0.983169
				8.434	-0.953	-0.983927
				8.436	-0.952	-0.984701
				8.438	-0.949	-0.985492
				8.44	-0.948	-0.986296
				8.442	-0.947	-0.987093
				8.444	-0.947	-0.987887
				8.446	-0.946	-0.988681
				8.448	-0.946	-0.989475
				8.45	-0.946	-0.990272
				8.452	-0.945	-0.991066
				8.454	-0.943	-0.99185
				8.456	-0.942	-0.992628
				8.458	-0.942	-0.993402
				8.46	-0.944	-0.994183
				8.462	-0.949	-0.994967
				8.464	-0.953	-0.995751
				8.466	-0.956	-0.996535
				8.468	-0.959	-0.997319
				8.47	-0.962	-0.9981
				8.472	-0.965	-0.99888
				8.474	-0.967	-0.999661
				8.476	-0.97	-1.00044
				8.478	-0.974	-1.0012
				8.48	-0.979	-1.00195
				8.482	-0.984	-1.00269
				8.484	-0.99	-1.00342
				8.486	-0.995	-1.00413
				8.488	-1	-1.00482
				8.49	-1.004	-1.0055
				8.492	-1.007	-1.00617
				8.494	-1.009	-1.00682
				8.496	-1.011	-1.00747
				8.498	-1.014	-1.00812
				8.5	-1.019	-1.00878
				8.502	-1.023	-1.00945
				8.504	-1.027	-1.01012
				8.506	-1.031	-1.01079
				8.508	-1.037	-1.01146
				8.51	-1.043	-1.01213
				8.512	-1.049	-1.0128
				8.514	-1.054	-1.01347
				8.516	-1.06	-1.01415
				8.518	-1.065	-1.01483
				8.52	-1.071	-1.01553
				8.522	-1.076	-1.01626
				8.524	-1.083	-1.017
				8.526	-1.087	-1.01774
				8.528	-1.09	-1.01849
				8.53	-1.091	-1.01925
				8.532	-1.091	-1.02002
				8.534	-1.093	-1.02081
				8.536	-1.095	-1.02162
				8.538	-1.097	-1.02244
				8.54	-1.098	-1.02327
				8.542	-1.098	-1.0241
				8.544	-1.099	-1.02494
				8.546	-1.101	-1.02579
				8.548	-1.103	-1.02666
				8.55	-1.106	-1.02754
				8.552	-1.107	-1.02843
				8.554	-1.108	-1.02931
				8.556	-1.109	-1.03021
				8.558	-1.112	-1.03111
				8.56	-1.116	-1.03202
				8.562	-1.121	-1.03294
				8.564	-1.124	-1.03386
				8.566	-1.125	-1.03477
				8.568	-1.125	-1.03567
				8.57	-1.123	-1.03656
				8.572	-1.123	-1.03746
				8.574	-1.122	-1.03836
				8.576	-1.122	-1.03926
				8.578	-1.121	-1.04014
				8.58	-1.12	-1.04101
				8.582	-1.118	-1.04187
				8.584	-1.116	-1.04272
				8.586	-1.115	-1.04356
				8.588	-1.116	-1.04439
				8.59	-1.118	-1.04521
				8.592	-1.12	-1.04603
				8.594	-1.121	-1.04684
				8.596	-1.123	-1.04764
				8.598	-1.127	-1.04846
				8.6	-1.129	-1.04926
				8.602	-1.13	-1.05005
				8.604	-1.131	-1.05083
				8.606	-1.131	-1.0516
				8.608	-1.131	-1.05237
				8.61	-1.133	-1.05314
				8.612	-1.133	-1.05392
				8.614	-1.132	-1.05469
				8.616	-1.13	-1.05545
				8.618	-1.129	-1.0562
				8.62	-1.129	-1.05694
				8.622	-1.13	-1.05767
				8.624	-1.128	-1.05841
				8.626	-1.127	-1.05915
				8.628	-1.127	-1.0599
				8.63	-1.129	-1.06065
				8.632	-1.13	-1.06141
				8.634	-1.132	-1.06217
				8.636	-1.135	-1.06293
				8.638	-1.135	-1.0637
				8.64	-1.135	-1.06447
				8.642	-1.135	-1.06523
				8.644	-1.134	-1.06599
				8.646	-1.135	-1.06676
				8.648	-1.136	-1.06753
				8.65	-1.137	-1.0683
				8.652	-1.139	-1.06907
				8.654	-1.14	-1.06983
				8.656	-1.14	-1.07058
				8.658	-1.139	-1.07131
				8.66	-1.138	-1.07204
				8.662	-1.137	-1.07275
				8.664	-1.137	-1.07345
				8.666	-1.136	-1.07415
				8.668	-1.135	-1.07485
				8.67	-1.135	-1.07556
				8.672	-1.133	-1.07626
				8.674	-1.133	-1.07695
				8.676	-1.132	-1.07762
				8.678	-1.13	-1.07829
				8.68	-1.129	-1.07896
				8.682	-1.128	-1.07963
				8.684	-1.129	-1.0803
				8.686	-1.131	-1.08097
				8.688	-1.132	-1.08162
				8.69	-1.133	-1.08224
				8.692	-1.134	-1.08285
				8.694	-1.136	-1.08345
				8.696	-1.136	-1.08405
				8.698	-1.136	-1.08465
				8.7	-1.134	-1.08525
				8.702	-1.131	-1.08584
				8.704	-1.129	-1.08642
				8.706	-1.126	-1.08697
				8.708	-1.124	-1.08751
				8.71	-1.121	-1.08805
				8.712	-1.117	-1.08858
				8.714	-1.115	-1.08912
				8.716	-1.113	-1.08964
				8.718	-1.113	-1.09016
				8.72	-1.113	-1.09068
				8.722	-1.114	-1.0912
				8.724	-1.114	-1.09171
				8.726	-1.115	-1.09221
				8.728	-1.114	-1.0927
				8.73	-1.114	-1.09318
				8.732	-1.114	-1.09364
				8.734	-1.114	-1.09411
				8.736	-1.113	-1.09457
				8.738	-1.112	-1.09504
				8.74	-1.11	-1.0955
				8.742	-1.105	-1.09596
				8.744	-1.102	-1.09641
				8.746	-1.098	-1.09684
				8.748	-1.094	-1.09727
				8.75	-1.09	-1.09769
				8.752	-1.087	-1.09811
				8.754	-1.084	-1.09855
				8.756	-1.083	-1.09899
				8.758	-1.084	-1.09945
				8.76	-1.086	-1.0999
				8.762	-1.088	-1.10035
				8.764	-1.089	-1.10078
				8.766	-1.09	-1.10122
				8.768	-1.091	-1.10165
				8.77	-1.091	-1.10209
				8.772	-1.091	-1.10253
				8.774	-1.089	-1.10297
				8.776	-1.087	-1.1034
				8.778	-1.087	-1.10382
				8.78	-1.086	-1.10424
				8.782	-1.086	-1.10463
				8.784	-1.086	-1.10502
				8.786	-1.085	-1.10538
				8.788	-1.082	-1.10573
				8.79	-1.079	-1.10606
				8.792	-1.077	-1.10639
				8.794	-1.078	-1.10671
				8.796	-1.079	-1.10703
				8.798	-1.082	-1.10736
				8.8	-1.084	-1.10768
				8.802	-1.087	-1.10799
				8.804	-1.089	-1.10829
				8.806	-1.089	-1.10857
				8.808	-1.089	-1.10884
				8.81	-1.089	-1.10909
				8.812	-1.088	-1.10933
				8.814	-1.089	-1.10954
				8.816	-1.091	-1.10975
				8.818	-1.094	-1.10993
				8.82	-1.1	-1.1101
				8.822	-1.105	-1.11026
				8.824	-1.108	-1.11042
				8.826	-1.108	-1.11058
				8.828	-1.108	-1.11074
				8.83	-1.11	-1.1109
				8.832	-1.114	-1.11107
				8.834	-1.118	-1.11125
				8.836	-1.122	-1.11145
				8.838	-1.123	-1.11165
				8.84	-1.124	-1.11188
				8.842	-1.125	-1.11211
				8.844	-1.127	-1.11236
				8.846	-1.128	-1.11262
				8.848	-1.129	-1.1129
				8.85	-1.131	-1.11319
				8.852	-1.133	-1.11351
				8.854	-1.135	-1.11387
				8.856	-1.138	-1.11424
				8.858	-1.142	-1.11464
				8.86	-1.146	-1.11505
				8.862	-1.149	-1.11548
				8.864	-1.149	-1.11592
				8.866	-1.148	-1.11638
				8.868	-1.147	-1.11685
				8.87	-1.146	-1.11734
				8.872	-1.146	-1.11784
				8.874	-1.146	-1.11836
				8.876	-1.143	-1.1189
				8.878	-1.14	-1.11946
				8.88	-1.136	-1.12003
				8.882	-1.133	-1.12062
				8.884	-1.131	-1.12123
				8.886	-1.129	-1.12187
				8.888	-1.127	-1.12252
				8.89	-1.126	-1.12319
				8.892	-1.124	-1.12386
				8.894	-1.122	-1.12455
				8.896	-1.12	-1.12525
				8.898	-1.119	-1.12597
				8.9	-1.117	-1.12669
				8.902	-1.115	-1.12742
				8.904	-1.112	-1.12815
				8.906	-1.11	-1.12888
				8.908	-1.109	-1.12961
				8.91	-1.109	-1.13036
				8.912	-1.108	-1.13111
				8.914	-1.105	-1.13186
				8.916	-1.103	-1.13263
				8.918	-1.1	-1.13342
				8.92	-1.098	-1.13423
				8.922	-1.097	-1.13505
				8.924	-1.099	-1.13589
				8.926	-1.102	-1.13674
				8.928	-1.105	-1.13763
				8.93	-1.106	-1.13854
				8.932	-1.107	-1.13947
				8.934	-1.107	-1.14042
				8.936	-1.105	-1.14139
				8.938	-1.105	-1.14237
				8.94	-1.104	-1.14336
				8.942	-1.105	-1.14437
				8.944	-1.106	-1.14539
				8.946	-1.108	-1.14643
				8.948	-1.108	-1.14748
				8.95	-1.107	-1.14853
				8.952	-1.106	-1.14958
				8.954	-1.105	-1.15065
				8.956	-1.104	-1.15172
				8.958	-1.103	-1.15282
				8.96	-1.104	-1.15394
				8.962	-1.104	-1.15508
				8.964	-1.104	-1.15623
				8.966	-1.105	-1.15739
				8.968	-1.105	-1.15857
				8.97	-1.105	-1.15979
				8.972	-1.105	-1.16102
				8.974	-1.103	-1.16228
				8.976	-1.101	-1.16355
				8.978	-1.101	-1.16484
				8.98	-1.103	-1.16615
				8.982	-1.105	-1.16749
				8.984	-1.106	-1.16885
				8.986	-1.106	-1.17023
				8.988	-1.104	-1.17162
				8.99	-1.101	-1.17302
				8.992	-1.099	-1.17444
				8.994	-1.099	-1.17586
				8.996	-1.101	-1.17729
[truncated: 6,252 more rows]

## Sheet: Figure5b
Time [s]	1mm	Ave.time		Time [s]	2mm(1)	Ave.time		Time [s]	2mm(2)	Ave.time		Time [s]	3mm(1)	Ave.time		Time [s]	3mm(2)	Ave.time		Time [s]	5mm (1)	Ave.time
0				0				0				0				0				0
0.0416667				0.0416667				0.0416667				0.0416667				0.0416667				0.0416667
0.0833333				0.0833333				0.0833333				0.0833333				0.0833333				0.0833333
0.125				0.125				0.125				0.125				0.125				0.125
0.166667				0.166667				0.166667				0.166667				0.166667				0.166667
0.208333				0.208333				0.208333				0.208333				0.208333				0.208333
0.25				0.25				0.25				0.25				0.25				0.25
0.291667				0.291667				0.291667				0.291667				0.291667				0.291667
0.333333				0.333333				0.333333				0.333333				0.333333				0.333333
0.375				0.375				0.375				0.375				0.375				0.375
0.416667				0.416667				0.416667				0.416667				0.416667				0.416667
0.458333				0.458333				0.458333				0.458333				0.458333				0.458333
0.5				0.5				0.5				0.5				0.5				0.5
0.541667				0.541667				0.541667				0.541667				0.541667				0.541667
0.583333				0.583333				0.583333				0.583333				0.583333				0.583333
0.625				0.625				0.625				0.625				0.625				0.625
0.666667				0.666667				0.666667				0.666667				0.666667				0.666667
0.708333				0.708333				0.708333				0.708333				0.708333				0.708333
0.75				0.75				0.75				0.75				0.75				0.75
0.791667				0.791667				0.791667				0.791667				0.791667				0.791667
0.833333				0.833333				0.833333				0.833333				0.833333				0.833333
0.875				0.875				0.875				0.875				0.875				0.875
0.916667				0.916667				0.916667				0.916667				0.916667				0.916667
0.958333				0.958333	-0.25016			0.958333				0.958333	0.7318			0.958333				0.958333	0.47403
1				1	-0.26231			1				1	0.354705			1				1	0.349215
1.04167				1.04167	-0.31392			1.04167				1.04167	0.44903			1.04167				1.04167	0.317273
1.08333				1.08333	-0.220487			1.08333				1.08333	0.40855			1.08333				1.08333	0.241927
1.125				1.125	-0.185842			1.125				1.125	0.512524			1.125				1.125	0.325066
1.16667				1.16667	-0.0911776			1.16667				1.16667	0.408784			1.16667				1.16667	0.148542
1.20833				1.20833	-0.0182738			1.20833				1.20833	0.52691			1.20833				1.20833	0.078286
1.25				1.25	0.130472			1.25				1.25	0.513968			1.25				1.25	-0.06864
1.29167				1.29167	-0.0343462			1.29167				1.29167	0.455736			1.29167				1.29167	0.003476
1.33333				1.33333	0.0227198			1.33333				1.33333	0.509752			1.33333				1.33333	-0.189796
1.375				1.375	-0.124216			1.375				1.375	0.679112			1.375				1.375	-0.037544
1.41667				1.41667	-0.180544			1.41667				1.41667	0.66222			1.41667				1.41667	0.04884
1.45833				1.45833	-0.389758			1.45833				1.45833	0.733496			1.45833				1.45833	0.157677
1.5				1.5	-0.237403			1.5				1.5	0.796756			1.5				1.5	0.0106826
1.54167				1.54167	-0.238315			1.54167				1.54167	0.808236			1.54167				1.54167	0.0411026
1.58333				1.58333	-0.106401			1.58333				1.58333	0.549962			1.58333				1.58333	0.0448526
1.625				1.625	-0.0533802			1.625				1.625	0.581902			1.625				1.625	0.0343586
1.66667				1.66667	0.138046			1.66667				1.66667	0.477278			1.66667				1.66667	0.08666
1.70833				1.70833	0.0443532			1.70833				1.70833	0.524682			1.70833				1.70833	0.182342
1.75				1.75	0.154939			1.75				1.75	0.368098			1.75				1.75	0.30055
1.79167				1.79167	0.156523			1.79167				1.79167	0.581912			1.79167				1.79167	0.252586
1.83333				1.83333	0.175064			1.83333				1.83333	0.531862			1.83333				1.83333	0.258142
1.875				1.875	0.117235			1.875				1.875	0.49795			1.875				1.875	0.238916
1.91667				1.91667	0.0194572			1.91667				1.91667	0.457574			1.91667				1.91667	0.352514
1.95833	-0.58944			1.95833	-0.13557			1.95833	0.08526			1.95833	0.328102			1.95833	0.86813			1.95833	0.223622
2	-0.54145			2	-0.221642			2	-0.013355			2	0.279474			2	0.634855			2	0.220116
2.04167	-0.538983			2.04167	-0.109142			2.04167	0.112751			2.04167	0.30944			2.04167	0.580993			2.04167	0.141778
2.08333	-0.268572			2.08333	-0.0818242			2.08333	0.13569			2.08333	0.266303			2.08333	0.449769			2.08333	0.064212
2.125	-0.348658			2.125	0.3071			2.125	0.10526			2.125	0.20853			2.125	0.36228			2.125	-0.0846056
2.16667	-0.332716			2.16667	0.328749			2.16667	0.0672784			2.16667	0.326988			2.16667	0.14815			2.16667	-0.0023976
2.20833	-0.268846			2.20833	0.462921			2.20833	0.0746964			2.20833	0.33739			2.20833	0.1005			2.20833	0.0632004
2.25	-0.345534			2.25	0.245743			2.25	0.0958456			2.25	0.319488			2.25	0.00553564			2.25	0.0132604
2.29167	-0.418142			2.29167	0.144328			2.29167	0.0836856			2.29167	0.451877			2.29167	-0.056176			2.29167	0.0325264
2.33333	-0.429194			2.33333	-0.146828			2.33333	0.0533676			2.33333	0.525716			2.33333	-0.0930928			2.33333	0.084726
2.375	-0.431198			2.375	-0.144056			2.375	0.0476076			2.375	0.551128			2.375	-0.0278968			2.375	0.121582
2.41667	-0.497688			2.41667	-0.279104			2.41667	0.0212696			2.41667	0.459512			2.41667	-0.0967908			2.41667	0.0262472
2.45833	-0.314195			2.45833	-0.223943			2.45833	-0.057648			2.45833	0.409652			2.45833	-0.166882			2.45833	0.158789
2.5	-0.227813			2.5	-0.255547			2.5	-0.066066			2.5	0.305848			2.5	-0.129235			2.5	0.241115
2.54167	-0.202009			2.54167	-0.0981028			2.54167	0.082332			2.54167	0.1349			2.54167	0.0480274			2.54167	0.271995
2.58333	-0.131613			2.58333	-0.166455			2.58333	0.092894			2.58333	-0.011596			2.58333	0.104379			2.58333	0.186941
2.625	-0.0992574			2.625	-0.154081			2.625	0.147668			2.625	0.048374			2.625	0.258789			2.625	0.239474
2.66667	-0.048846			2.66667	-0.148612			2.66667	0.155162			2.66667	0.05244			2.66667	0.374005			2.66667	0.21743
2.70833	-0.197098			2.70833	-0.028478			2.70833	0.138188			2.70833	0.05095			2.70833	0.432976			2.70833	0.19045
2.75	0.012512			2.75	0.045886			2.75	0.002616			2.75	0.222646			2.75	0.361636			2.75	0.205076
2.79167	-0.031784			2.79167	-0.031534			2.79167	-0.033864			2.79167	0.342102			2.79167	0.321254			2.79167	0.29878
2.83333	0.073574			2.83333	0.099272			2.83333	-0.074452			2.83333	0.271538			2.83333	0.34106			2.83333	0.262862
2.875	-0.170206			2.875	0.0674176			2.875	-0.104078			2.875	0.211481			2.875	0.169012			2.875	0.458592
2.91667	-0.299066			2.91667	0.008292			2.91667	-0.091426			2.91667	0.190206			2.91667	0.05693			2.91667	0.424936
2.95833	-0.45444			2.95833	-0.358032			2.95833	-0.161184			2.95833	0.226072			2.95833	-0.098886			2.95833	0.295074
3	-0.286654			3	-0.35733			3	-0.076584			3	0.0841778			3	-0.071756			3	0.337366
3.04167	-0.311003			3.04167	-0.481596			3.04167	0.0152648			3.04167	-0.0190922			3.04167	-0.386946			3.04167	0.39578
3.08333	-0.254139			3.08333	-0.415622			3.08333	0.0869666			3.08333	0.15749			3.08333	-0.275272			3.08333	0.219784
3.125	-0.186435			3.125	-0.38448			3.125	0.149143			3.125	0.237888			3.125	-0.215331			3.125	0.38611
3.16667	-0.0425034			3.16667	-0.163982			3.16667	0.351553			3.16667	0.186748			3.16667	-0.151535			3.16667	0.547852
3.20833	-0.119243			3.20833	-0.0750742			3.20833	0.420683			3.20833	0.315954			3.20833	-0.240271			3.20833	0.427573
3.25	-0.299017			3.25	-0.0756242			3.25	0.45627			3.25	0.412049			3.25	-0.0652242			3.25	0.370704
3.29167	-0.324401			3.29167	-0.140374			3.29167	0.523387			3.29167	0.172831			3.29167	-0.042372			3.29167	0.386788
3.33333	-0.308429			3.33333	-0.153674			3.33333	0.492646			3.33333	0.206187			3.33333	-0.013787			3.33333	0.303054
3.375	-0.385962			3.375	-0.1147			3.375	0.450452			3.375	0.231917			3.375	-0.020499			3.375	0.237072
3.41667	-0.448725			3.41667	-0.144632			3.41667	0.377066			3.41667	0.186765			3.41667	0.00075318			3.41667	0.24899
3.45833	-0.297152			3.45833	-0.053954			3.45833	0.3081			3.45833	0.22825			3.45833	0.0575982			3.45833	0.0370728
3.5	0.0111181			3.5	0.06575			3.5	0.19562			3.5	0.370652			3.5	0.0409654			3.5	-0.0882012
3.54167	0.116506			3.54167	0.072632			3.54167	0.161666			3.54167	0.28231			3.54167	0.0538674			3.54167	-0.258805
3.58333	0.123542			3.58333	0.0492604			3.58333	0.106752			3.58333	0.211692			3.58333	0.120609			3.58333	-0.312787
3.625	0.0512582			3.625	-0.0354956			3.625	0.131962			3.625	0.256644			3.625	0.0554752			3.625	-0.380836
3.66667	-0.002035			3.66667	-0.0004116			3.66667	0.15657			3.66667	0.191386			3.66667	-0.0943108			3.66667	-0.198053
3.70833	-0.204533			3.70833	-0.0017436			3.70833	0.106674			3.70833	0.175104			3.70833	-0.086788			3.70833	-0.0886035
3.75	-0.253667			3.75	0.0358322			3.75	0.12002			3.75	0.0911976			3.75	-0.026284			3.75	-0.00749928
3.79167	-0.246661			3.79167	0.0453278			3.79167	0.057722			3.79167	0.067347			3.79167	-0.013308			3.79167	-0.034999
3.83333	-0.0868668			3.83333	0.129464			3.83333	-0.00231			3.83333	0.01256			3.83333	0.022308			3.83333	0.080119
3.875	-0.0554688			3.875	-0.0092502			3.875	0.079212			3.875	-0.0500416			3.875	0.073726			3.875	0.1312
3.91667	0.0985732			3.91667	-0.0989176			3.91667	0.25073			3.91667	-0.115345			3.91667	0.201232			3.91667	0.141274
3.95833	0.161657			3.95833	-0.0616274			3.95833	0.229776			3.95833	-0.0795008			3.95833	0.072952			3.95833	0.176806
4	0.176332			4	-0.176921			4	0.388828			4	-0.0594402			4	0.091288			4	0.31079
4.04167	0.113008			4.04167	-0.216867			4.04167	0.4255			4.04167	-0.077081			4.04167	0.027644			4.04167	0.321632
4.08333	0.031932			4.08333	-0.150835			4.08333	0.402986			4.08333	-0.0066314			4.08333	-0.003138			4.08333	0.140128
4.125	-0.180418			4.125	-0.0822452			4.125	0.367822			4.125	-0.0527416			4.125	-0.166984			4.125	0.051748
4.16667	-0.209895			4.16667	-0.0500732			4.16667	0.4827			4.16667	-0.043861			4.16667	-0.121928			4.16667	0.124276
4.20833	-0.335293			4.20833	0.139897			4.20833	0.440673			4.20833	-0.167653			4.20833	-0.169422			4.20833	0.13681
4.25	-0.225719			4.25	0.276905			4.25	0.569235			4.25	-0.218597			4.25	-0.0801728			4.25	0.21754
4.29167	-0.191997			4.29167	0.342902			4.29167	0.535811			4.29167	-0.275389			4.29167	0.0089126			4.29167	0.484262
4.33333	-0.0832072			4.33333	0.33421			4.33333	0.537603			4.33333	-0.131747			4.33333	0.0754966			4.33333	0.529998
4.375	-0.14723			4.375	0.377292			4.375	0.493328			4.375	-0.074044			4.375	0.0551664			4.375	0.487482
4.41667	-0.0825638			4.41667	0.336706			4.41667	0.481886			4.41667	0.067186			4.41667	0.10318			4.41667	0.393584
4.45833	-0.14096			4.45833	0.168764			4.45833	0.39727			4.45833	0.376292			4.45833	0.193532			4.45833	0.360506
4.5	-0.0573996			4.5	0.122342			4.5	0.337003			4.5	0.37966			4.5	0.131344			4.5	0.34054
4.54167	-0.0161658			4.54167	0.110772			4.54167	0.274689			4.54167	0.378268			4.54167	0.100691			4.54167	0.305851
4.58333	-0.0386038			4.58333	-0.04857			4.58333	0.124194			4.58333	0.32208			4.58333	0.0697328			4.58333	0.213249
4.625	-0.0354398			4.625	-0.160992			4.625	0.0866682			4.625	0.233726			4.625	0.0452348			4.625	0.214905
4.66667	-0.0642842			4.66667	0.067832			4.66667	-0.013408			4.66667	-0.0076548			4.66667	-0.0571532			4.66667	0.188455
4.70833	-0.0528914			4.70833	0.041874			4.70833	0.0259538			4.70833	0.0475264			4.70833	0.0628108			4.70833	0.125903
4.75	-0.181971			4.75	-0.05266			4.75	0.0283678			4.75	-0.0099496			4.75	0.168658			4.75	0.061624
4.79167	-0.109205			4.79167	-0.05194			4.79167	0.207236			4.79167	-0.0071811			4.79167	0.323676			4.79167	0.169608
4.83333	-0.161103			4.83333	-0.0068778			4.83333	0.322256			4.83333	0.110961			4.83333	0.251878			4.83333	0.281472
4.875	-0.0620302			4.875	-0.129982			4.875	0.456906			4.875	0.191564			4.875	0.20063			4.875	0.291342
4.91667	-0.108005			4.91667	-0.102008			4.91667	0.469755			4.91667	0.188798			4.91667	0.109844			4.91667	0.30126
4.95833	-0.0195876			4.95833	-0.10099			4.95833	0.617551			4.95833	0.146857			4.95833	0.028456			4.95833	0.326266
5	-0.0447244			5	-0.0868718			5	0.464137			5	0.028785			5	-0.0973048			5	0.10885
5.04167	-0.0843944			5.04167	-0.104182			5.04167	0.490351			5.04167	-0.100827			5.04167	-0.0042428			5.04167	0.048086
5.08333	-0.27272			5.08333	-0.0721604			5.08333	0.496861			5.08333	-0.270879			5.08333	0.0723248			5.08333	-0.163846
5.125	-0.36293			5.125	-0.110391			5.125	0.47071			5.125	-0.323438			5.125	0.130281			5.125	-0.221333
5.16667	-0.426924			5.16667	-0.157411			5.16667	0.388648			5.16667	-0.364636			5.16667	0.0713208			5.16667	-0.250199
5.20833	-0.386426			5.20833	-0.190449			5.20833	0.686106			5.20833	-0.364424			5.20833	0.152652			5.20833	-0.138395
5.25	-0.30983			5.25	-0.334153			5.25	0.607958			5.25	-0.375112			5.25	0.234384			5.25	-0.230824
5.29167	-0.25078			5.29167	-0.373936			5.29167	0.593317			5.29167	-0.264034			5.29167	0.198112			5.29167	-0.0011904
5.33333	-0.315946			5.33333	-0.435336			5.33333	0.687319			5.33333	-0.196173			5.33333	0.23797			5.33333	0.111993
5.375	-0.335232			5.375	-0.29996			5.375	0.607201			5.375	-0.170079			5.375	0.298272			5.375	0.452547
5.41667	-0.442474			5.41667	-0.29294			5.41667	0.464203			5.41667	-0.110489			5.41667	0.272726			5.41667	0.470126
5.45833	-0.55825			5.45833	-0.040012			5.45833	0.547118			5.45833	0.0366786			5.45833	0.171624			5.45833	0.734115
5.5	-0.510569			5.5	-0.101648			5.5	0.522851			5.5	0.0149566			5.5	0.095934			5.5	0.630637
5.54167	-0.299929			5.54167	-0.0410884			5.54167	0.515449			5.54167	0.058652			5.54167	-0.058588			5.54167	0.556707
5.58333	-0.325359			5.58333	-0.0849586			5.58333	0.532929			5.58333	0.16887			5.58333	-0.053848			5.58333	0.307661
5.625	-0.145399			5.625	-0.0295762			5.625	0.520987			5.625	0.086956			5.625	-0.116945			5.625	0.376317
5.66667	-0.0277808			5.66667	-0.0735682			5.66667	0.401015			5.66667	-0.014382			5.66667	-0.240461			5.66667	0.190019
5.70833	0.118902			5.70833	0.00462682			5.70833	0.465954			5.70833	-0.0023			5.70833	-0.118673			5.70833	0.306207
5.75	0.022596			5.75	-0.0132624			5.75	0.49302			5.75	-0.101374			5.75	0.0339432			5.75	0.370851
5.79167	0.122088			5.79167	-0.0301602			5.79167	0.65055			5.79167	-0.239496			5.79167	-0.0457408			5.79167	0.496392
5.83333	0.075348			5.83333	0.0729114			5.83333	0.729228			5.83333	-0.172766			5.83333	-0.0794156			5.83333	0.46794
5.875	0.003846			5.875	0.0533726			5.875	0.9936			5.875	-0.07859			5.875	0.0100008			5.875	0.594158
5.91667	-0.194968			5.91667	-0.0718344			5.91667	0.997298			5.91667	-0.057916			5.91667	0.0137364			5.91667	0.648366
5.95833	-0.250288			5.95833	-0.0101728			5.95833	0.940824			5.95833	-0.061776			5.95833	-0.0348856			5.95833	0.638956
6	-0.320198			6	0.0388972			6	0.9058			6	0.03364			6	0.0267794			6	0.645004
6.04167	-0.375834			6.04167	-0.144591			6.04167	0.858866			6.04167	0.109355			6.04167	0.0606236			6.04167	0.619225
6.08333	-0.355884			6.08333	-0.201218			6.08333	0.663468			6.08333	0.131057			6.08333	0.0462528			6.08333	0.521021
6.125	-0.300908			6.125	-0.10989			6.125	0.652798			6.125	0.0862218			6.125	0.0111538			6.125	0.444283
6.16667	-0.332348			6.16667	-0.118148			6.16667	0.726714			6.16667	0.118516			6.16667	-0.0933422			6.16667	0.382227
6.20833	-0.254303			6.20833	-0.06723			6.20833	0.737538			6.20833	0.191046			6.20833	-0.202919			6.20833	0.317323
6.25	-0.302163			6.25	0.066892			6.25	0.779594			6.25	0.264314			6.25	-0.284049			6.25	0.418662
6.29167	-0.231049			6.29167	0.039028			6.29167	0.919262			6.29167	0.185217			6.29167	-0.400387			6.29167	0.25331
6.33333	-0.278329			6.33333	0.02724			6.33333	0.935362			6.33333	0.283762			6.33333	-0.42157			6.33333	0.217124
6.375	-0.136131			6.375	0.051792			6.375	0.915774			6.375	0.377572			6.375	-0.413036			6.375	0.286082
6.41667	-0.23071			6.41667	-0.023494			6.41667	0.829669			6.41667	0.297362			6.41667	-0.37454			6.41667	0.189626
6.45833	-0.151242			6.45833	-0.142988			6.45833	0.801393			6.45833	0.287652			6.45833	-0.326224			6.45833	0.272156
6.5	-0.081054			6.5	-0.0447			6.5	0.638037			6.5	0.28034			6.5	-0.140898			6.5	0.571512
6.54167	-0.0417788			6.54167	-0.01825			6.54167	0.697465			6.54167	0.202066			6.54167	-0.132192			6.54167	0.678612
6.58333	-0.0372392			6.58333	-0.120372			6.58333	0.741531			6.58333	0.124408			6.58333	-0.10867			6.58333	0.77517
6.625	0.0240488			6.625	-0.031108			6.625	0.98269			6.625	0.133484			6.625	-0.21267			6.625	0.985916
6.66667	-0.0283612			6.66667	-0.051606			6.66667	1.10879			6.66667	-0.0472938			6.66667	-0.160161			6.66667	0.797198
6.70833	-0.153803			6.70833	0.01177			6.70833	1.151			6.70833	0.107386			6.70833	-0.296855			6.70833	0.689132
6.75	-0.246002			6.75	0.14821			6.75	1.09292			6.75	0.0911252			6.75	-0.306937			6.75	0.76752
6.79167	-0.261322			6.79167	0.17093			6.79167	1.04144			6.79167	0.125675			6.79167	-0.300605			6.79167	0.710764
6.83333	-0.308852			6.83333	0.175882			6.83333	0.902222			6.83333	0.106907			6.83333	-0.163499			6.83333	0.829274
6.875	-0.272403			6.875	0.440422			6.875	0.999082			6.875	0.246033			6.875	-0.1665			6.875	1.1256
6.91667	-0.189108			6.91667	0.283072			6.91667	1.15991			6.91667	0.120259			6.91667	-0.113009			6.91667	1.21969
6.95833	-0.0692104			6.95833	0.37394			6.95833	1.41934			6.95833	0.06709			6.95833	-0.134311			6.95833	1.20549
7	0.14912			7	0.392813			7	1.44098			7	-0.024556			7	-0.0492933			7	1.29308
7.04167	0.142806			7.04167	0.361479			7.04167	1.4616			7.04167	-0.0414284			7.04167	-0.0720813			7.04167	1.16149
7.08333	0.210538			7.08333	0.118403			7.08333	1.31214			7.08333	-0.121406			7.08333	-0.0778418			7.08333	1.18189
7.125	0.230154			7.125	0.221045			7.125	1.12091			7.125	0.0100496			7.125	-0.0541516			7.125	1.29133
7.16667	0.157012			7.16667	0.0391598			7.16667	0.931258			7.16667	0.10504			7.16667	-0.0085942			7.16667	1.26401
7.20833	0.031212			7.20833	0.0810206			7.20833	0.912824			7.20833	0.223572			7.20833	-0.17835			7.20833	1.36761
7.25	0.186994			7.25	-0.0070034			7.25	0.967008			7.25	0.259252			7.25	-0.11912			7.25	1.51832
7.29167	0.171226			7.29167	0.113955			7.29167	0.778488			7.29167	0.349162			7.29167	-0.092652			7.29167	1.49582
7.33333	0.176002			7.33333	0.0718912			7.33333	0.976364			7.33333	0.041408			7.33333	-0.118265			7.33333	1.44234
7.375	0.239956			7.375	0.127855			7.375	0.885762			7.375	-0.084858			7.375	-0.107589			7.375	1.36049
7.41667	0.164358			7.41667	0.151573			7.41667	0.934632			7.41667	-0.158467			7.41667	0.0555871			7.41667	1.15743
7.45833	0.10194			7.45833	0.198051			7.45833	0.799562			7.45833	-0.186948			7.45833	0.0694009			7.45833	1.07039
7.5	0.020262			7.5	0.118909			7.5	0.97091			7.5	-0.239131			7.5	-0.0228511			7.5	1.00213
7.54167	-0.106288			7.54167	0.19659			7.54167	0.887314			7.54167	-0.123415			7.54167	0.0822099			7.54167	1.15037
7.58333	-0.06679			7.58333	0.006008			7.58333	0.963932			7.58333	-0.0730112			7.58333	0.151986			7.58333	1.32176
7.625	-0.0723682			7.625	-0.0443028			7.625	1.12816			7.625	-0.041932			7.625	0.024764			7.625	1.41706
7.66667	-0.120296			7.66667	-0.101267			7.66667	1.15167			7.66667	-0.098567			7.66667	0.098456			7.66667	1.40084
7.70833	-0.116546			7.70833	-0.131593			7.70833	1.19331			7.70833	-0.14072			7.70833	0.263662			7.70833	1.53004
7.75	0.11574			7.75	-0.298797			7.75	1.17044			7.75	-0.092578			7.75	0.176474			7.75	1.45866
7.79167	0.222666			7.79167	-0.220771			7.79167	1.06681			7.79167	0.004226			7.79167	0.0871155			7.79167	1.57618
7.83333	0.348754			7.83333	-0.253547			7.83333	0.924602			7.83333	-0.04406			7.83333	0.314182			7.83333	1.6749
7.875	0.417512			7.875	-0.213612			7.875	0.998848			7.875	0.015219			7.875	0.278017			7.875	1.57466
7.91667	0.47577			7.91667	-0.189202			7.91667	1.04724			7.91667	0.020411			7.91667	0.20363			7.91667	1.47296
7.95833	0.379318			7.95833	-0.131188			7.95833	1.16184			7.95833	0.01281			7.95833	0.187083			7.95833	1.41602
8	0.258256			8	-0.00091226			8	1.33558			8	-0.0646078			8	0.17441			8	1.41444
8.04167	0.239108			8.04167	0.133295			8.04167	1.35999			8.04167	-0.024115			8.04167	-0.0023124			8.04167	1.52214
8.08333	0.30915			8.08333	0.245896			8.08333	1.39065			8.08333	-0.070824			8.08333	-0.0170544			8.08333	1.68696
8.125	0.276789			8.125	0.293678			8.125	1.43481			8.125	-0.028613			8.125	-0.0237182			8.125	1.78872
8.16667	0.273209			8.16667	0.372228			8.16667	1.52413			8.16667	-0.0331972			8.16667	0.0337292			8.16667	1.82262
8.20833	0.273707			8.20833	0.323954			8.20833	1.54439			8.20833	0.0121166			8.20833	0.129313			8.20833	1.73436
8.25	0.186546			8.25	0.212789			8.25	1.64893			8.25	0.0397358			8.25	0.184558			8.25	1.70852
8.29167	0.120904			8.29167	0.0644354			8.29167	1.71226			8.29167	0.139312			8.29167	0.140045			8.29167	1.80276
8.33333	0.189943			8.33333	0.0477846			8.33333	1.73744			8.33333	0.328285			8.33333	0.169686			8.33333	1.88924
8.375	0.300561			8.375	0.0621626			8.375	1.71128			8.375	0.356454			8.375	0.135815			8.375	1.89202
8.41667	0.307685			8.41667	0.0066266			8.41667	1.74704			8.41667	0.37714			8.41667	0.111385			8.41667	1.74529
8.45833	0.399866			8.45833	0.0279712			8.45833	1.81886			8.45833	0.367666			8.45833	0.0680599			8.45833	1.58265
8.5	0.342756			8.5	0.104949			8.5	1.84044			8.5	0.285828			8.5	0.111884			8.5	1.53395
8.54167	0.322658			8.54167	0.11303			8.54167	1.83438			8.54167	0.113974			8.54167	0.0059596			8.54167	1.47771
8.58333	0.270256			8.58333	0.0843276			8.58333	1.7497			8.58333	0.0900048			8.58333	-0.015181			8.58333	1.59381
8.625	0.26908			8.625	0.153706			8.625	1.87204			8.625	0.0512998			8.625	-0.158167			8.625	1.9008
8.66667	0.340076			8.66667	0.114031			8.66667	2.0206			8.66667	0.0812458			8.66667	-0.231613			8.66667	2.11178
8.70833	0.468572			8.70833	0.156397			8.70833	2.01184			8.70833	0.090262			8.70833	-0.496905			8.70833	2.1557
8.75	0.509538			8.75	0.201343			8.75	2.05422			8.75	-0.002296			8.75	-0.509665			8.75	2.03326
8.79167	0.606734			8.79167	0.262957			8.79167	2.12486			8.79167	0.000514			8.79167	-0.559754			8.79167	2.002
8.83333	0.700972			8.83333	0.183419			8.83333	2.05176			8.83333	-0.0342488			8.83333	-0.576818			8.83333	1.89608
8.875	0.679202			8.875	0.237504			8.875	1.87296			8.875	-0.0860244			8.875	-0.6253			8.875	1.81434
8.91667	0.794348			8.91667	0.201268			8.91667	1.9343			8.91667	-0.180913			8.91667	-0.431892			8.91667	1.92732
8.95833	0.804438			8.95833	0.201234			8.95833	1.8728			8.95833	-0.121463			8.95833	-0.29316			8.95833	2.09082
9	0.59358			9	0.228298			9	1.93876			9	-0.145274			9	-0.271172			9	2.14578
9.04167	0.521396			9.04167	0.305536			9.04167	1.97408			9.04167	-0.110119			9.04167	-0.275064			9.04167	2.21746
9.08333	0.575784			9.08333	0.332814			9.08333	1.96514			9.08333	-0.265255			9.08333	-0.19252			9.08333	2.2205
9.125	0.448832			9.125	0.37874			9.125	1.86976			9.125	-0.123415			9.125	-0.174599			9.125	2.08668
9.16667	0.49664			9.16667	0.29591			9.16667	1.81086			9.16667	-0.117581			9.16667	-0.317415			9.16667	2.09636
9.20833	0.70544			9.20833	0.191871			9.20833	1.6884			9.20833	-0.117333			9.20833	-0.257761			9.20833	1.96694
9.25	0.81307			9.25	0.193155			9.25	1.55572			9.25	-0.295246			9.25	-0.221437			9.25	1.8778
9.29167	0.710362			9.29167	0.263551			9.29167	1.49446			9.29167	-0.203232			9.29167	-0.116465			9.29167	1.85406
9.33333	0.754668			9.33333	0.231605			9.33333	1.56412			9.33333	-0.219186			9.33333	-0.088385			9.33333	1.84908
9.375	0.773468			9.375	0.324303			9.375	1.68534			9.375	-0.0547424			9.375	-0.107863			9.375	1.8345
9.41667	0.714508			9.41667	0.245088			9.41667	1.74324			9.41667	-0.0966924			9.41667	-0.198591			9.41667	1.8473
9.45833	0.729274			9.45833	0.279822			9.45833	1.77034			9.45833	0.0388516			9.45833	-0.132193			9.45833	1.82056
9.5	0.855098			9.5	0.251716			9.5	1.96876			9.5	0.113384			9.5	-0.185508			9.5	1.66856
9.54167	0.965064			9.54167	0.289474			9.54167	1.93662			9.54167	0.203304			9.54167	-0.361575			9.54167	1.67196
9.58333	0.941018			9.58333	0.195182			9.58333	2.01378			9.58333	0.197994			9.58333	-0.386785			9.58333	1.61094
9.625	0.972882			9.625	0.49589			9.625	2.07772			9.625	0.236438			9.625	-0.400065			9.625	1.6491
9.66667	0.961724			9.66667	0.422945			9.66667	2.13468			9.66667	0.359414			9.66667	-0.379744			9.66667	1.74492
9.70833	0.843576			9.70833	0.231429			9.70833	2.01592			9.70833	0.372952			9.70833	-0.336813			9.70833	1.98552
9.75	0.846116			9.75	0.112771			9.75	2.12846			9.75	0.332338			9.75	-0.319443			9.75	2.14444
9.79167	0.959796			9.79167	0.179737			9.79167	2.01042			9.79167	0.128552			9.79167	-0.133539			9.79167	2.3236
9.83333	1.04217			9.83333	0.0751472			9.83333	1.86505			9.83333	0.151874			9.83333	-0.199255			9.83333	2.32852
9.875	1.01421			9.875	0.122682			9.875	1.92321			9.875	-0.0426402			9.875	-0.247558			9.875	2.3406
9.91667	1.1694			9.91667	0.217963			9.91667	1.96735			9.91667	-0.0082442			9.91667	-0.421524			9.91667	2.36702
9.95833	1.27908			9.95833	0.316257			9.95833	1.89713			9.95833	-0.17763			9.95833	-0.356366			9.95833	2.29076
10	1.15834			10	0.336911			10	1.89397			10	-0.16015			10	-0.49351			10	2.3452
10.0417	1.09387			10.0417	0.329447			10.0417	2.09348			10.0417	-0.097288			10.0417	-0.439004			10.0417	2.34064
10.0833	1.03318			10.0833	0.352377			10.0833	2.01286			10.0833	0.1268			10.0833	-0.531356			10.0833	2.34472
10.125	0.9799			10.125	0.491832			10.125	1.91094			10.125	0.21583			10.125	-0.445312			10.125	2.41118
10.1667	0.777202			10.1667	0.472648			10.1667	1.93054			10.1667	0.354512			10.1667	-0.36198			10.1667	2.34124
10.2083	0.782278			10.2083	0.461976			10.2083	2.04534			10.2083	0.47673			10.2083	-0.326794			10.2083	2.18886
10.25	0.785444			10.25	0.364824			10.25	1.82412			10.25	0.418299			10.25	-0.265804			10.25	2.19666
10.2917	0.827378			10.2917	0.277736			10.2917	1.91718			10.2917	0.343021			10.2917	-0.232978			10.2917	2.1696
10.3333	0.704406			10.3333	0.150102			10.3333	1.9687			10.3333	0.0731248			10.3333	-0.16291			10.3333	2.11112
10.375	0.64705			10.375	0.157042			10.375	1.81897			10.375	0.0139908			10.375	-0.216098			10.375	2.37374
10.4167	0.636118			10.4167	0.142226			10.4167	1.70619			10.4167	-0.072292			10.4167	-0.170145			10.4167	2.51212
10.4583	0.571668			10.4583	0.208622			10.4583	1.96003			10.4583	0.0711572			10.4583	-0.185847			10.4583	2.72144
10.5	0.573188			10.5	0.168706			10.5	1.96989			10.5	0.0455412			10.5	-0.0659358			10.5	2.87688
10.5417	0.81662			10.5417	0.154501			10.5417	1.93791			10.5417	0.185157			10.5417	-0.105298			10.5417	2.8481
10.5833	1.00387			10.5833	0.116643			10.5833	2.09508			10.5833	0.217516			10.5833	-0.0688318			10.5833	2.5954
10.625	1.10115			10.625	0.100695			10.625	2.07516			10.625	0.234312			10.625	-0.0554868			10.625	2.53354
10.6667	1.07165			10.6667	0.0968474			10.6667	1.9416			10.6667	0.0703142			10.6667	-0.0439308			10.6667	2.55128
10.7083	1.05977			10.7083	0.265231			10.7083	1.89412			10.7083	-0.0208858			10.7083	-0.101036			10.7083	2.5393
10.75	0.91486			10.75	0.279582			10.75	1.90838			10.75	0.0936442			10.75	0.0549778			10.75	2.69576
10.7917	0.89054			10.7917	0.3404			10.7917	1.86142			10.7917	0.0942498			10.7917	0.092464			10.7917	2.79896
10.8333	0.94606			10.8333	0.395276			10.8333	1.81862			10.8333	0.0714662			10.8333	0.022606			10.8333	2.7735
10.875	1.11369			10.875	0.289406			10.875	1.75566			10.875	0.0581014			10.875	0.024052			10.875	2.70272
10.9167	1.19813			10.9167	0.092002			10.9167	1.7114			10.9167	0.143055			10.9167	-0.039564			10.9167	2.65202
10.9583	1.27102			10.9583	0.041338			10.9583	1.72854			10.9583	-0.0130288			10.9583	-0.177738			10.9583	2.58894
11	1.12246			11	-0.120276			11	1.7461			11	-0.112491			11	-0.181754			11	2.59388
11.0417	1.0441			11.0417	-0.154646			11.0417	1.85972			11.0417	-0.0989622			11.0417	-0.123856			11.0417	2.65866
11.0833	1.083			11.0833	-0.02775			11.0833	1.92642			11.0833	-0.034286			11.0833	-0.052716			11.0833	2.69104
11.125	0.945676			11.125	0.066812			11.125	1.96648			11.125	-0.092792			11.125	0.0678734			11.125	2.62916
11.1667	0.861042			11.1667	0.297478			11.1667	1.9364			11.1667	-0.0711332			11.1667	0.115839			11.1667	2.66928
11.2083	0.975098			11.2083	0.382708			11.2083	1.97894			11.2083	0.0305418			11.2083	-0.0174246			11.2083	2.72698
11.25	0.897634			11.25	0.500296			11.25	1.96928			11.25	0.0920416			11.25	-0.0770606			11.25	2.78816
11.2917	0.733372			11.2917	0.505176			11.2917	2.00772			11.2917	0.201348			11.2917	-0.112793			11.2917	2.7859
11.3333	0.712152			11.3333	0.413436			11.3333	2.0366			11.3333	0.286966			11.3333	-0.0738926			11.3333	2.831
11.375	0.695334			11.375	0.201907			11.375	2.05038			11.375	0.216817			11.375	-0.0140186			11.375	2.75874
11.4167	0.699514			11.4167	0.057765			11.4167	2.04914			11.4167	0.422798			11.4167	0.121435			11.4167	2.72662
11.4583	0.7448			11.4583	0.004869			11.4583	2.06476			11.4583	0.482888			11.4583	0.0554234			11.4583	2.74176
11.5	0.833482			11.5	-0.060899			11.5	2.06308			11.5	0.391752			11.5	0.071924			11.5	2.86078
11.5417	0.970464			11.5417	0.191519			11.5417	1.98138			11.5417	0.307886			11.5417	0.0120854			11.5417	2.9565
11.5833	1.04216			11.5833	0.290928			11.5833	1.88826			11.5833	0.397886			11.5833	-0.0319226			11.5833	3.033
11.625	1.08698			11.625	0.605684			11.625	1.87016			11.625	0.293052			11.625	0.0224934			11.625	3.08328
11.6667	1.12951			11.6667	0.551652			11.6667	1.88654			11.6667	0.230244			11.6667	0.221401			11.6667	2.9393
11.7083	1.0972			11.7083	0.596056			11.7083	1.91042			11.7083	0.194312			11.7083	0.260497			11.7083	2.85548
11.75	1.07143			11.75	0.447584			11.75	1.958			11.75	0.399588			11.75	0.328106			11.75	2.86522
11.7917	1.009			11.7917	0.371665			11.7917	2.00068			11.7917	0.466794			11.7917	0.201294			11.7917	3.13552
11.8333	0.854664			11.8333	0.102413			11.8333	1.9279			11.8333	0.386078			11.8333	0.131145			11.8333	3.34838
11.875	0.740948			11.875	0.133995			11.875	1.85978			11.875	0.39911			11.875	0.235897			11.875	3.52566
11.9167	0.6956			11.9167	0.0875092			11.9167	1.75786			11.9167	0.497442			11.9167	0.245701			11.9167	3.57268
11.9583	0.754358			11.9583	0.126079			11.9583	1.67202			11.9583	0.466706			11.9583	0.292701			11.9583	3.60984
12	0.900406			12	0.1727			12	1.68566			12	0.414474			12	0.381191			12	3.37826
12.0417	1.08041			12.0417	0.335128			12.0417	1.68412			12.0417	0.417156			12.0417	0.504772			12.0417	3.25868
12.0833	1.26244			12.0833	0.265724			12.0833	1.7809			12.0833	0.549858			12.0833	0.383366			12.0833	3.20348
12.125	1.3523			12.125	0.308528			12.125	1.82504			12.125	0.566678			12.125	0.420982			12.125	3.1383
12.1667	1.22534			12.1667	0.400672			12.1667	1.92636			12.1667	0.565898			12.1667	0.401456			12.1667	3.16564
12.2083	1.08189			12.2083	0.502636			12.2083	1.92916			12.2083	0.67139			12.2083	0.413264			12.2083	3.20672
12.25	1.07623			12.25	0.648104			12.25	1.96774			12.25	0.708404			12.25	0.351568			12.25	3.25402
12.2917	1.07809			12.2917	0.837606			12.2917	1.92326			12.2917	0.58124			12.2917	0.435466			12.2917	3.33442
12.3333	1.001			12.3333	0.925462			12.3333	2.00282			12.3333	0.669208			12.3333	0.420386			12.3333	3.37814
12.375	1.10071			12.375	0.980024			12.375	2.00726			12.375	0.717972			12.375	0.413468			12.375	3.32978
12.4167	1.21686			12.4167	0.935536			12.4167	1.9967			12.4167	0.782924			12.4167	0.46509			12.4167	3.36288
12.4583	1.03305			12.4583	0.881278			12.4583	1.95434			12.4583	0.868486			12.4583	0.545612			12.4583	3.41028
12.5	0.91263			12.5	0.755734			12.5	1.96426			12.5	0.899338			12.5	0.608616			12.5	3.52358
12.5417	0.950578			12.5417	0.607084			12.5417	1.91524			12.5417	0.869818			12.5417	0.683934			12.5417	3.58328
12.5833	0.786954			12.5833	0.418398			12.5833	1.80736			12.5833	0.798542			12.5833	0.756856			12.5833	3.73034
12.625	0.698954			12.625	0.348718			12.625	1.80748			12.625	0.767294			12.625	0.727374			12.625	3.58804
12.6667	0.79725			12.6667	0.231478			12.6667	1.8464			12.6667	0.691286			12.6667	0.710638			12.6667	3.32262
12.7083	0.829868			12.7083	0.217358			12.7083	1.76354			12.7083	0.807076			12.7083	0.581318			12.7083	3.22018
12.75	0.79308			12.75	0.13319			12.75	1.62378			12.75	0.778262			12.75	0.498438			12.75	3.21254
12.7917	0.962224			12.7917	0.062984			12.7917	1.54642			12.7917	0.864658			12.7917	0.543126			12.7917	3.22666
12.8333	0.932266			12.8333	0.0142126			12.8333	1.64848			12.8333	0.849744			12.8333	0.623338			12.8333	3.24878
12.875	1.04763			12.875	-0.0298036			12.875	1.70628			12.875	0.89865			12.875	0.65542			12.875	3.40552
12.9167	1.09201			12.9167	0.0600504			12.9167	1.73386			12.9167	0.857336			12.9167	0.718144			12.9167	3.58634
12.9583	1.11394			12.9583	0.242342			12.9583	1.85256			12.9583	0.90407			12.9583	0.880616			12.9583	3.58634
13	1.11776	start		13	0.43928			13	1.89877			13	0.890348			13	0.875934			13	3.44898
13.0417	1.11365			13.0417	0.56095			13.0417	1.96417			13.0417	0.878552			13.0417	0.976602			13.0417	3.64194
13.0833	0.975516			13.0833	0.64633			13.0833	1.95531			13.0833	0.935462			13.0833	1.07882			13.0833	3.77632
13.125	0.89909			13.125	0.512586			13.125	1.99207			13.125	0.93854			13.125	1.16724			13.125	3.69988
13.1667	0.915958			13.1667	0.495918			13.1667	1.98831			13.1667	0.873744			13.1667	1.15394			13.1667	3.7162
13.2083	0.865374			13.2083	0.582952			13.2083	2.07778			13.2083	0.824624			13.2083	1.21428			13.2083	3.89832
13.25	0.914376			13.25	0.512374			13.25	1.9405			13.25	0.841084			13.25	1.1945			13.25	3.90624
13.2917	0.973814			13.2917	0.576274			13.2917	1.72235			13.2917	0.791796			13.2917	1.15678			13.2917	3.85962
13.3333	0.963596			13.3333	0.534454			13.3333	1.54192			13.3333	0.80446			13.3333	1.00346			13.3333	3.82614
13.375	0.876438			13.375	0.64057			13.375	1.44178			13.375	0.924136			13.375	0.888454			13.375	3.83074
13.4167	0.939662			13.4167	0.47861			13.4167	1.36136			13.4167	1.03344			13.4167	0.863374			13.4167	3.7121
13.4583	0.827296			13.4583	0.725892			13.4583	1.28338			13.4583	1.12646			13.4583	0.924254			13.4583	3.53816
13.5	0.858296			13.5	0.6245			13.5	1.46847			13.5	1.25067			13.5	0.970074			13.5	3.44418
13.5417	0.93714			13.5417	0.764586			13.5417	1.58946			13.5417	1.29966			13.5417	0.92551			13.5417	3.43144
13.5833	1.04173			13.5833	0.686454			13.5833	1.8391			13.5833	1.37818			13.5833	0.968372			13.5833	3.45018
13.625	0.90684			13.625	0.829674			13.625	2.04282			13.625	1.33998			13.625	0.880962			13.625	3.44658
13.6667	1.02343			13.6667	0.542603			13.6667	2.1243			13.6667	1.30608			13.6667	0.853862			13.6667	3.63798
13.7083	0.986566			13.7083	0.744149			13.7083	2.16042			13.7083	1.35518			13.7083	0.893502			13.7083	3.8033
13.75	0.859924			13.75	0.685317			13.75	2.32604			13.75	1.24571			13.75	1.08462			13.75	3.96042
13.7917	0.768144			13.7917	0.591343			13.7917	2.1178			13.7917	1.24041			13.7917	1.19839			13.7917	4.09294
13.8333	0.853016			13.8333	0.540169			13.8333	1.89973			13.8333	1.31351			13.8333	1.23896			13.8333	4.0928
13.875	0.73254			13.875	0.653496			13.875	1.78157			13.875	1.41941			13.875	1.23002			13.875	3.93894
13.9167	0.639786			13.9167	0.526074			13.9167	1.72593			13.9167	1.27435			13.9167	1.13866			13.9167	3.88894
13.9583	0.666328			13.9583	0.757374			13.9583	1.61621			13.9583	1.36982			13.9583	1.16656			13.9583	3.64668
14	0.774228			14	0.93508			14	1.5288			14	1.2876			14	1.11368			14	3.50316
14.0417	0.80525			14.0417	0.95659			14.0417	1.51953			14.0417	1.24408			14.0417	1.19124			14.0417	3.56796
14.0833	0.76039			14.0833	1.02033			14.0833	1.53123			14.0833	1.11552			14.0833	1.25014			14.0833	3.72106
14.125	0.703478			14.125	1.12821			14.125	1.55661			14.125	1.19726			14.125	1.33146			14.125	3.58812
14.1667	0.858378			14.1667	0.993956			14.1667	1.52499			14.1667	1.2155			14.1667	1.3312			14.1667	3.59366
14.2083	0.806548			14.2083	1.10288			14.2083	1.64012			14.2083	1.17278			14.2083	1.47052			14.2083	3.8656
14.25	0.842368			14.25	1.05106			14.25	1.68628			14.25	1.26454			14.25	1.55824			14.25	3.8695
14.2917	0.980696			14.2917	1.01821			14.2917	1.81068			14.2917	1.36318			14.2917	1.5426			14.2917	3.79138
14.3333	1.19828			14.3333	1.04965			14.3333	1.73286			14.3333	1.50542			14.3333	1.50436			14.3333	3.8237
14.375	1.14424			14.375	1.01268			14.375	1.67086			14.375	1.53006			14.375	1.42523			14.375	3.8795
14.4167	1.20417			14.4167	0.810378			14.4167	1.67278			14.4167	1.63984			14.4167	1.34837			14.4167	3.66566
14.4583	1.09685			14.4583	0.837702			14.4583	1.72478			14.4583	1.65108			14.4583	1.15421			14.4583	3.82676
14.5	1.09724			14.5	0.919654			14.5	1.6363			14.5	1.62372			14.5	1.19711			14.5	4.03632
14.5417	0.93005			14.5417	0.782558			14.5417	1.63614			14.5417	1.50918			14.5417	1.24937			14.5417	4.25412
14.5833	0.836532			14.5833	0.904924			14.5833	1.62808			14.5833	1.5459			14.5833	1.3772			14.5833	4.30232
14.625	0.815212			14.625	1.11221			14.625	1.57562			14.625	1.4501			14.625	1.31348			14.625	4.43478
14.6667	0.82149			14.6667	1.1043			14.6667	1.62598			14.6667	1.39434			14.6667	1.39742			14.6667	4.28816
14.7083	0.889094			14.7083	1.14114			14.7083	1.68706			14.7083	1.43778			14.7083	1.38382			14.7083	4.39694
14.75	0.9772			14.75	1.28168			14.75	1.72556			14.75	1.47546			14.75	1.32676			14.75	4.53148
14.7917	1.01915			14.7917	1.42068			14.7917	1.82024			14.7917	1.51286			14.7917	1.27098			14.7917	4.6628
14.8333	1.06297			14.8333	1.3719			14.8333	1.87058			14.8333	1.63778			14.8333	1.37224			14.8333	4.59174
14.875	1.24585			14.875	1.46622			14.875	1.75356			14.875	1.63424			14.875	1.44096			14.875	4.71374
14.9167	1.26707			14.9167	1.46598			14.9167	1.69096			14.9167	1.60988			14.9167	1.44078			14.9167	4.46574
14.9583	1.30231			14.9583	1.57826			14.9583	1.60813			14.9583	1.59438			14.9583	1.50914			14.9583	4.335
15	1.33204	end		15	1.4529			15	1.53551	start		15	1.62408			15	1.57224			15	4.3769
15.0417	1.4048			15.0417	1.50898			15.0417	1.46685			15.0417	1.5397			15.0417	1.66208			15.0417	4.352
15.0833	1.34702			15.0833	1.55522			15.0833	1.47009			15.0833	1.5908			15.0833	1.714			15.0833	4.308
15.125	1.29478			15.125	1.53504			15.125	1.61799			15.125	1.66226			15.125	1.72528			15.125	4.5593
15.1667	1.3131			15.1667	1.3639			15.1667	1.67336			15.1667	1.81316			15.1667	1.70534			15.1667	4.58
15.2083	1.16431			15.2083	1.40518			15.2083	1.72996			15.2083	1.86802			15.2083	1.76662			15.2083	4.4751
15.25	1.08195			15.25	1.5395			15.25	1.81686			15.25	1.96078			15.25	1.7144			15.25	4.5033
15.2917	0.999698			15.2917	1.74974			15.2917	1.918			15.2917	2.05652			15.2917	1.74898			15.2917	4.46564
15.3333	0.989438			15.3333	1.9313			15.3333	1.8114			15.3333	1.9699			15.3333	1.6528			15.3333	4.32746
15.375	1.08248			15.375	2.13468			15.375	1.79394			15.375	1.87032			15.375	1.6574			15.375	4.34818
15.4167	1.34007			15.4167	2.16742			15.4167	1.89972			15.4167	1.87782			15.4167	1.63924			15.4167	4.39354
15.4583	1.33939			15.4583	2.0274			15.4583	1.87938			15.4583	1.85446			15.4583	1.60304			15.4583	4.51186
15.5	1.30575			15.5	1.87452			15.5	1.79564			15.5	1.74434			15.5	1.569			15.5	4.55124
15.5417	1.47413			15.5417	1.7955			15.5417	1.79058			15.5417	1.83798			15.5417	1.70646			15.5417	4.52732
15.5833	1.35813			15.5833	1.6949			15.5833	1.92264			15.5833	1.92056			15.5833	1.81002			15.5833	4.54422
15.625	1.10732			15.625	1.72206			15.625	1.81528			15.625	1.8596			15.625	1.829			15.625	4.6448
15.6667	1.05598			15.6667	1.80738			15.6667	2.05096			15.6667	1.91488			15.6667	1.80016			15.6667	4.65198
15.7083	1.12976			15.7083	1.87992			15.7083	2.21426			15.7083	2.06266			15.7083	1.88684			15.7083	4.8572
15.75	0.827178			15.75	1.887			15.75	2.2376			15.75	1.98796			15.75	2.0855			15.75	4.98632
15.7917	0.837178			15.7917	2.0296			15.7917	2.15612			15.7917	1.95632			15.7917	2.01234			15.7917	5.08334
15.8333	0.941154			15.8333	2.02846			15.8333	2.15608			15.8333	2.01332			15.8333	1.91224			15.8333	5.02374
15.875	1.02287			15.875	2.18762			15.875	1.91226			15.875	2.1083			15.875	2.1188			15.875	4.8742
15.9167	0.82508			15.9167	2.19386			15.9167	1.85392			15.9167	2.04648			15.9167	2.06338			15.9167	4.82104
15.9583	0.900622			15.9583	2.23492			15.9583	1.94028			15.9583	2.17814			15.9583	1.96688			15.9583	4.82236
16	0.714412			16	2.10076			16	1.86962			16	2.2207			16	2.0319			16	4.817
16.0417	0.677148			16.0417	2.14228			16.0417	1.82272			16.0417	2.12246			16.0417	2.20654			16.0417	4.6986
16.0833	0.543046			16.0833	2.0703			16.0833	1.82076			16.0833	2.09056			16.0833	2.09376			16.0833	4.86084
16.125	0.645284			16.125	1.9988			16.125	1.68894			16.125	2.26622			16.125	2.04538			16.125	4.87484
16.1667	0.702362			16.1667	1.99902			16.1667	1.49043			16.1667	2.24834			16.1667	1.98198			16.1667	4.98928
16.2083	0.861472			16.2083	2.08328			16.2083	1.48527			16.2083	2.2468			16.2083	2.1029			16.2083	4.86378
16.25	0.892322			16.25	2.06316			16.25	1.38977			16.25	2.36124			16.25	1.91652			16.25	4.97584
16.2917	1.03006			16.2917	1.8438			16.2917	1.34205			16.2917	2.38752			16.2917	1.86364			16.2917	5.032
16.3333	1.14295			16.3333	1.74728			16.3333	1.42493			16.3333	2.2739			16.3333	1.90118			16.3333	4.95
16.375	1.12234			16.375	1.65346			16.375	1.51739			16.375	2.27224			16.375	1.95122			16.375	4.80172
16.4167	0.952142			16.4167	1.5054			16.4167	1.58129			16.4167	2.24052			16.4167	1.87454			16.4167	4.80786
16.4583	0.93468			16.4583	1.51954			16.4583	1.70684			16.4583	2.2176			16.4583	2.07998			16.4583	4.7133
16.5	0.736996			16.5	1.66444			16.5	1.7533			16.5	2.18702			16.5	2.05628			16.5	4.54422
16.5417	0.639954			16.5417	1.8179			16.5417	1.75488			16.5417	2.13306			16.5417	2.03964			16.5417	4.4782
16.5833	0.618392			16.5833	1.80738			16.5833	1.83304			16.5833	2.15722			16.5833	1.97544			16.5833	4.39536
16.625	0.584394			16.625	1.88058			16.625	1.84078			16.625	2.28236			16.625	1.96064			16.625	4.38024
16.6667	0.703824			16.6667	1.90428			16.6667	1.9174			16.6667	2.34738			16.6667	1.9922			16.6667	4.50172
16.7083	0.813342			16.7083	1.85194			16.7083	1.92488			16.7083	2.3249			16.7083	2.11872			16.7083	4.5163
16.75	0.831936			16.75	1.90452			16.75	1.90096			16.75	2.33248			16.75	2.1628			16.75	4.39518
16.7917	0.891526			16.7917	2.09964			16.7917	1.662			16.7917	2.44924			16.7917	2.15952			16.7917	4.35818
16.8333	1.00189			16.8333	2.22982			16.8333	1.67914			16.8333	2.37972			16.8333	2.15982			16.8333	4.3185
16.875	0.862176			16.875	2.25732			16.875	1.54172			16.875	2.51728			16.875	2.09006			16.875	4.30804
16.9167	0.832852			16.9167	2.22652			16.9167	1.54398			16.9167	2.69696			16.9167	2.12494			16.9167	4.33316
16.9583	0.9212			16.9583	2.14732			16.9583	1.6207			16.9583	2.78708			16.9583	2.1936			16.9583	4.66246
17	0.846394			17	2.1315			17	1.75904	end		17	2.72012			17	2.20214			17	4.92196
17.0417	0.832666			17.0417	2.17356			17.0417	1.71636			17.0417	2.76784			17.0417	2.16374			17.0417	4.92534
17.0833	0.895			17.0833	2.14672			17.0833	1.7517			17.0833	2.62248			17.0833	2.19332			17.0833	4.8584
17.125	0.96157			17.125	2.27732			17.125	1.71282			17.125	2.42534			17.125	2.1756			17.125	4.8845
17.1667	0.89174			17.1667	2.2824			17.1667	1.55206			17.1667	2.41702			17.1667	2.16008			17.1667	4.65274
17.2083	0.959666			17.2083	2.2654			17.2083	1.52546			17.2083	2.46886			17.2083	2.25722			17.2083	4.5165
17.25	1.07793			17.25	2.19166			17.25	1.44684			17.25	2.63332			17.25	2.1439			17.25	4.60214
17.2917	1.07446			17.2917	2.20264			17.2917	1.45054			17.2917	2.68682			17.2917	2.04392			17.2917	4.5857
17.3333	1.13684			17.3333	2.12986			17.3333	1.4851			17.3333	2.79742			17.3333	2.00308			17.3333	4.68454
17.375	1.04932			17.375	2.21468			17.375	1.57089			17.375	2.82306			17.375	2.0624			17.375	4.81412
17.4167	0.916682			17.4167	2.19366			17.4167	1.71163			17.4167	2.85964			17.4167	1.96244			17.4167	4.98244
17.4583	0.79471			17.4583	2.20822			17.4583	1.84168			17.4583	2.689			17.4583	2.16618			17.4583	5.07492
17.5	0.788856			17.5	2.23858			17.5	1.8212			17.5	2.65022			17.5	2.20656			17.5	5.27784
17.5417	0.612784			17.5417	2.23316			17.5417	1.84596			17.5417	2.6434			17.5417	2.21594			17.5417	5.21688
17.5833	0.801672			17.5833	2.16168			17.5833	1.88444			17.5833	2.71556			17.5833	2.13782			17.5833	5.18606
17.625	1.02947			17.625	2.13694			17.625	1.88142			17.625	2.69284			17.625	2.11806			17.625	5.20596
17.6667	1.11796			17.6667	2.12868			17.6667	2.00846			17.6667	2.81952			17.6667	2.17054			17.6667	5.01166
17.7083	1.26059			17.7083	2.11766			17.7083	2.15908			17.7083	2.94792			17.7083	2.08578			17.7083	5.03856
17.75	1.17307			17.75	2.22256			17.75	2.24224			17.75	2.84614			17.75	2.09454			17.75	4.96138
17.7917	0.933076			17.7917	2.1451			17.7917	2.2068			17.7917	2.75938			17.7917	2.12128			17.7917	4.95804
17.8333	0.687724			17.8333	2.23676			17.8333	2.05059			17.8333	2.73996			17.8333	2.13584			17.8333	4.78324
17.875	0.656682			17.875	2.1749			17.875	1.90407			17.875	2.7215			17.875	2.01584			17.875	4.94222
17.9167	0.44476			17.9167	2.18536			17.9167	1.76409			17.9167	2.568			17.9167	2.08408			17.9167	4.72016
17.9583	0.502704			17.9583	2.1775			17.9583	1.76509			17.9583	2.69776			17.9583	2.23672			17.9583	4.81906
18	0.605488			18	2.32436			18	1.81175			18	2.74758			18	2.24086			18	4.77984
18.0417	0.74808			18.0417	2.2532			18.0417	1.98236			18.0417	2.7353			18.0417	2.4469			18.0417	4.8056
18.0833	0.680138			18.0833	2.23764			18.0833	2.10352			18.0833	2.50872			18.0833	2.5314			18.0833	4.75812
18.125	0.731872			18.125	2.23202			18.125	2.18004			18.125	2.5269			18.125	2.63278			18.125	4.82726
18.1667	0.82715			18.1667	2.15426			18.1667	2.10368			18.1667	2.55502			18.1667	2.44162			18.1667	4.75996
18.2083	0.722596			18.2083	2.18004			18.2083	2.13006			18.2083	2.51198			18.2083	2.32658			18.2083	4.79544
18.25	0.70696			18.25	2.24478			18.25	2.1048			18.25	2.46788			18.25	2.11554			18.25	4.73484
18.2917	0.751548			18.2917	2.34876			18.2917	2.04388			18.2917	2.52786			18.2917	2.03234			18.2917	4.73428
18.3333	0.882416			18.3333	2.36966			18.3333	1.99844			18.3333	2.6274			18.3333	1.97458			18.3333	4.68548
18.375	0.831058			18.375	2.37772			18.375	2.05306			18.375	2.59402			18.375	1.99016			18.375	4.58458
18.4167	0.94649			18.4167	2.299			18.4167	1.9044			18.4167	2.63866			18.4167	2.11974			18.4167	4.55302
18.4583	0.807348			18.4583	2.30544			18.4583	1.8969			18.4583	2.68242			18.4583	2.15928			18.4583	4.41766
18.5	0.901124			18.5	2.30226			18.5	1.86032			18.5	2.7274			18.5	2.18232			18.5	4.38114
18.5417	0.6836			18.5417	2.0656			18.5417	1.94844			18.5417	2.72816			18.5417	2.32956			18.5417	4.33706
18.5833	0.711736			18.5833	2.03336			18.5833	2.03134			18.5833	2.7448			18.5833	2.35252			18.5833	4.4066
18.625	0.636678			18.625	2.07596			18.625	2.25872			18.625	2.7627			18.625	2.32836			18.625	4.24966
18.6667	0.674198			18.6667	1.95346			18.6667	2.35332			18.6667	2.73622			18.6667	2.4011			18.6667	4.30242
18.7083	0.597174			18.7083	1.93826			18.7083	2.40444			18.7083	2.7884			18.7083	2.42404			18.7083	4.40896
18.75	0.65502			18.75	2.0126			18.75	2.50224			18.75	2.68744			18.75	2.3482			18.75	4.51956
18.7917	0.675722			18.7917	1.94412			18.7917	2.2752			18.7917	2.66408			18.7917	2.37326			18.7917	4.60148
18.8333	0.663792			18.8333	1.88494			18.8333	2.09978			18.8333	2.4708			18.8333	2.34182			18.8333	4.90954
18.875	0.590845			18.875	1.95736			18.875	1.88338			18.875	2.4701			18.875	2.18988			18.875	5.17124
18.9167	0.521535			18.9167	1.94136			18.9167	1.82866			18.9167	2.44628			18.9167	2.18202			18.9167	5.27394
18.9583	0.512305			18.9583	1.96604			18.9583	1.62616			18.9583	2.54324			18.9583	2.22442			18.9583	5.35228
19	0.482097			19	2.02458			19	1.64152			19	2.54048			19	2.14258			19	5.3431
19.0417	0.593119			19.0417	1.98156			19.0417	1.59563			19.0417	2.65212			19.0417	2.1412			19.0417	5.25458
19.0833	0.778924			19.0833	1.93116			19.0833	1.76767			19.0833	2.61728			19.0833	2.20962			19.0833	5.12962
19.125	0.767072			19.125	2.0411			19.125	1.62304			19.125	2.72884			19.125	2.16222			19.125	4.92518
19.1667	0.668878			19.1667	2.25128			19.1667	1.57026			19.1667	2.65022			19.1667	1.9973			19.1667	4.96528
19.2083	0.621882			19.2083	2.16122			19.2083	1.72654			19.2083	2.6779			19.2083	2.11802			19.2083	5.04784
19.25	0.626734			19.25	2.24008			19.25	1.65894			19.25	2.70664			19.25	2.11166			19.25	5.01964
19.2917	0.56284			19.2917	2.31312			19.2917	1.68668			19.2917	2.7782			19.2917	2.1655			19.2917	4.85436
19.3333	0.62487			19.3333	2.127			19.3333	1.85539			19.3333	2.56218			19.3333	2.21542			19.3333	4.8057
19.375	0.819812			19.375	1.91772			19.375	2.04661			19.375	2.50264			19.375	2.26136			19.375	4.8002
19.4167	0.89113			19.4167	2.01096			19.4167	1.99269			19.4167	2.48162			19.4167	2.25238			19.4167	4.6146
19.4583	0.891712			19.4583	1.94412			19.4583	2.21796			19.4583	2.52694			19.4583	2.30968			19.4583	4.55394
19.5	0.879458			19.5	1.82572			19.5	2.06908			19.5	2.53572			19.5	2.3006			19.5	4.54498
19.5417	1.02795			19.5417	1.85812			19.5417	2.05682			19.5417	2.65874			19.5417	2.35766			19.5417	4.54158
19.5833	0.935218			19.5833	1.8363			19.5833	1.92804			19.5833	2.78156			19.5833	2.41286			19.5833	4.47448
19.625	0.942052			19.625	1.70576			19.625	1.87722			19.625	2.7936			19.625	2.4616			19.625	4.60032
19.6667	0.873022			19.6667	1.66306			19.6667	1.77616			19.6667	2.60464			19.6667	2.4864			19.6667	4.52408
19.7083	0.838866			19.7083	1.6754			19.7083	1.64982			19.7083	2.67818			19.7083	2.49324			19.7083	4.6169
19.75	0.591138			19.75	1.63476			19.75	1.57104			19.75	2.72352			19.75	2.5083			19.75	4.56104
19.7917	0.59013			19.7917	1.70224			19.7917	1.56322			19.7917	2.68758			19.7917	2.47742			19.7917	4.4496
19.8333	0.647012			19.8333	1.77234			19.8333	1.60072			19.8333	2.68228			19.8333	2.47556			19.8333	4.37896
19.875	0.71167			19.875	1.78692			19.875	1.62922			19.875	2.96918			19.875	2.47236			19.875	4.45928
19.9167	0.669338			19.9167	1.78416			19.9167	1.79682			19.9167	2.98592			19.9167	2.40224			19.9167	4.46238
19.9583	0.703854			19.9583	1.824			19.9583	1.80756			19.9583	2.89416			19.9583	2.3263			19.9583	4.5204
20	0.843258			20	1.69216	start		20	1.78034			20	2.94482			20	2.3849			20	4.51928
20.0417	0.622806			20.0417	1.81282			20.0417	1.64783			20.0417	3.0005			20.0417	2.31698			20.0417	4.46672
20.0833	0.530606			20.0833	1.91472			20.0833	1.64001			20.0833	3.0952			20.0833	2.3141			20.0833	4.36852
20.125	0.592274			20.125	1.92812			20.125	1.62565			20.125	3.1411			20.125	2.4811			20.125	4.28748
20.1667	0.64878			20.1667	1.89466			20.1667	1.68099			20.1667	3.1414			20.1667	2.55162			20.1667	4.2117
20.2083	0.477902			20.2083	2.05696			20.2083	1.80351			20.2083	3.25542			20.2083	2.57236			20.2083	4.08896
20.25	0.631968			20.25	1.98726			20.25	1.77759			20.25	3.29596			20.25	2.5903			20.25	4.04626
20.2917	0.73598			20.2917	1.8743			20.2917	1.86699			20.2917	3.16206			20.2917	2.58496			20.2917	4.12166
20.3333	0.673356			20.3333	1.83576			20.3333	1.88465			20.3333	3.07742			20.3333	2.52806			20.3333	4.14274
20.375	0.726162			20.375	1.84036			20.375	1.72013			20.375	3.15778			20.375	2.53688			20.375	4.26962
20.4167	0.768752			20.4167	1.82184			20.4167	1.73971			20.4167	2.96198			20.4167	2.6065			20.4167	4.32772
20.4583	0.714638			20.4583	1.80582			20.4583	1.7375			20.4583	2.8595			20.4583	2.79536			20.4583	4.36932
20.5	0.695536			20.5	1.88914			20.5	1.61018			20.5	2.80928			20.5	2.80324			20.5	4.34702
20.5417	0.6148			20.5417	1.94576			20.5417	1.47296			20.5417	2.80398			20.5417	2.72452			20.5417	4.33172
20.5833	0.596826			20.5833	2.04992			20.5833	1.60256			20.5833	2.78686			20.5833	2.67796			20.5833	4.22786
20.625	0.56747			20.625	2.07586			20.625	1.33517			20.625	2.90242			20.625	2.53616			20.625	4.19524
20.6667	0.556186			20.6667	2.10584			20.6667	1.31324			20.6667	2.97478			20.6667	2.39208			20.6667	4.18552
20.7083	0.513892			20.7083	2.11476			20.7083	1.43264			20.7083	2.90484			20.7083	2.36204			20.7083	4.11858
20.75	0.701572			20.75	1.97592			20.75	1.58107			20.75	2.78864			20.75	2.59886			20.75	4.11356
20.7917	0.687974			20.7917	1.84458			20.7917	1.62635			20.7917	2.74968			20.7917	2.7356			20.7917	4.14494
20.8333	0.660958			20.8333	1.8218			20.8333	1.95915			20.8333	2.69002			20.8333	2.7787			20.8333	4.22642
20.875	0.688014			20.875	1.7992			20.875	2.13518			20.875	2.63362			20.875	2.79886			20.875	4.19502
20.9167	0.724564			20.9167	1.7481			20.9167	2.14718			20.9167	2.66412			20.9167	2.87258			20.9167	4.24072
20.9583	0.684498			20.9583	1.87004			20.9583	2.12378			20.9583	2.67286			20.9583	2.8119			20.9583	4.28804
21	0.5901			21	1.8334			21	2.13906			21	2.63654			21	2.75718			21	4.32242
21.0417	0.462884			21.0417	1.74796			21.0417	1.96762			21.0417	2.70274			21.0417	2.89182			21.0417	4.34182
21.0833	0.537452			21.0833	1.71502			21.0833	1.8987			21.0833	2.74468			21.0833	2.92462			21.0833	4.375
21.125	0.40397			21.125	1.63662			21.125	1.88358			21.125	2.84974			21.125	2.87368			21.125	4.44104
21.1667	0.446084			21.1667	1.60658			21.1667	1.90994			21.1667	2.84892			21.1667	2.7755			21.1667	4.60286
21.2083	0.481594			21.2083	1.67624			21.2083	1.90164			21.2083	2.98088			21.2083	2.80152			21.2083	4.61814
21.25	0.618336			21.25	1.72804			21.25	1.82137			21.25	2.9465			21.25	2.7375			21.25	4.72764
21.2917	0.427778			21.2917	1.70366			21.2917	1.82109			21.2917	2.97814			21.2917	2.65374			21.2917	4.84758
21.3333	0.40712			21.3333	1.83456			21.3333	1.68043			21.3333	2.90548			21.3333	2.70198			21.3333	4.93198
21.375	0.303746			21.375	1.9072			21.375	1.63619			21.375	3.04802			21.375	2.711			21.375	4.91926
21.4167	0.329208			21.4167	1.97852			21.4167	1.52805			21.4167	3.08024			21.4167	2.5909			21.4167	4.78496
21.4583	0.292684			21.4583	2.0348			21.4583	1.60284			21.4583	3.14806			21.4583	2.61506			21.4583	4.6757
21.5	0.31813			21.5	2.12766			21.5	1.648			21.5	3.12258			21.5	2.73482			21.5	4.605
21.5417	0.372322			21.5417	2.10684			21.5417	1.71302			21.5417	3.16114			21.5417	2.77132			21.5417	4.47468
21.5833	0.419596			21.5833	2.07504			21.5833	1.66618			21.5833	3.12512			21.5833	2.893			21.5833	4.27322
21.625	0.37364			21.625	1.97384			21.625	1.67268			21.625	3.0263			21.625	3.02352			21.625	4.40424
21.6667	0.407038			21.6667	1.7633			21.6667	1.67856			21.6667	2.97706			21.6667	3.06002			21.6667	4.44596
21.7083	0.497964			21.7083	1.81972			21.7083	1.71536			21.7083	2.9092			21.7083	3.07148			21.7083	4.56842
21.75	0.557126			21.75	1.9281			21.75	1.66428			21.75	2.91682			21.75	3.11716			21.75	4.6463
21.7917	0.62312			21.7917	1.82658			21.7917	1.68372			21.7917	3.03908			21.7917	3.05026			21.7917	4.83416
21.8333	0.553916			21.8333	1.89722			21.8333	1.71538			21.8333	3.05614			21.8333	2.91468			21.8333	5.0061
21.875	0.589186			21.875	2.08062			21.875	1.67162			21.875	3.00174			21.875	2.70426			21.875	5.03406
21.9167	0.565992			21.9167	2.04568			21.9167	1.68614			21.9167	2.99158			21.9167	2.63058			21.9167	4.97936
21.9583	0.562816			21.9583	1.95774			21.9583	1.63164			21.9583	2.89732			21.9583	2.62462			21.9583	5.04636
22	0.470206			22	1.99934	end		22	1.7541			22	2.74214			22	2.66			22	5.04364	start
22.0417	0.477942			22.0417	2.00986			22.0417	1.68138			22.0417	2.6823			22.0417	2.7729			22.0417	5.01638
22.0833	0.386118			22.0833	2.08404			22.0833	1.83522			22.0833	2.7858			22.0833	2.87452			22.0833	5.01954
22.125	0.379454			22.125	1.97526			22.125	1.8153			22.125	2.90082			22.125	2.911			22.125	4.79954
22.1667	0.38991			22.1667	1.9235			22.1667	1.97923			22.1667	2.93238			22.1667	2.82446			22.1667	4.69238
22.2083	0.274654			22.2083	2.06656			22.2083	1.84917			22.2083	2.90484			22.2083	2.84458			22.2083	4.48876
22.25	0.333644			22.25	2.04034			22.25	1.92642			22.25	2.98346			22.25	2.83304			22.25	4.29982
22.2917	0.432434			22.2917	1.98676			22.2917	1.88824			22.2917	2.8832			22.2917	2.86818			22.2917	4.39238
22.3333	0.547498			22.3333	2.0594			22.3333	1.94156			22.3333	2.84474			22.3333	2.84472			22.3333	4.62896
22.375	0.581196			22.375	2.0446			22.375	1.89432			22.375	2.94922			22.375	3.0097			22.375	4.77036
22.4167	0.65098			22.4167	1.95842			22.4167	1.95446			22.4167	2.9407			22.4167	2.89808			22.4167	4.88542
22.4583	0.64478			22.4583	1.93572			22.4583	1.9234			22.4583	2.81712			22.4583	2.90706			22.4583	4.96438
22.5	0.714224			22.5	1.85206			22.5	1.8805			22.5	2.83092			22.5	2.87906			22.5	4.88324
22.5417	0.67822			22.5417	1.89854			22.5417	1.8699			22.5417	2.76724			22.5417	2.93494			22.5417	4.96508
22.5833	0.62311			22.5833	1.93148			22.5833	1.8682			22.5833	2.7437			22.5833	2.8619			22.5833	4.89698
22.625	0.679596			22.625	1.83028			22.625	1.6784			22.625	2.65822			22.625	2.97724			22.625	4.91728
22.6667	0.723884			22.6667	1.84734			22.6667	1.71808			22.6667	2.7481			22.6667	3.08204			22.6667	4.894
22.7083	0.722304			22.7083	1.90826			22.7083	1.7591			22.7083	2.60854			22.7083	3.30488			22.7083	4.85178
22.75	0.713618			22.75	1.77674			22.75	1.72002			22.75	2.5936			22.75	3.19038			22.75	4.75072
22.7917	0.662194			22.7917	1.69932			22.7917	1.75728			22.7917	2.55382			22.7917	3.27832			22.7917	4.78362
22.8333	0.57265			22.8333	1.78938			22.8333	1.95754			22.8333	2.54516			22.8333	3.29442			22.8333	4.81118
22.875	0.524944			22.875	1.88576			22.875	1.79628			22.875	2.48322			22.875	2.9692			22.875	4.98782
22.9167	0.421712			22.9167	1.9754			22.9167	1.75986			22.9167	2.54578			22.9167	2.72412			22.9167	5.0826
22.9583	0.362118			22.9583	1.98074			22.9583	1.72506			22.9583	2.53528			22.9583	2.73818			22.9583	5.1347
23	0.434356			23	2.05596			23	1.76188			23	2.49616	start		23	2.48778	start		23	5.1274
23.0417	0.504068			23.0417	2.1857			23.0417	1.76324			23.0417	2.59668			23.0417	2.33002			23.0417	5.0554
23.0833	0.56922			23.0833	2.02858			23.0833	1.99208			23.0833	2.51852			23.0833	2.42316			23.0833	4.89288
23.125	0.593832			23.125	2.06318			23.125	1.99814			23.125	2.4942			23.125	2.41212			23.125	4.83718
23.1667	0.553786			23.1667	2.24902			23.1667	1.93548			23.1667	2.55392			23.1667	2.54632			23.1667	4.68088
23.2083	0.518894			23.2083	2.26688			23.2083	1.84988			23.2083	2.68148			23.2083	2.66542			23.2083	4.62944
23.25	0.413772			23.25	2.08734			23.25	1.78258			23.25	2.685			23.25	2.77074			23.25	4.61444
23.2917	0.49699			23.2917	2.13324			23.2917	1.81548			23.2917	2.80732			23.2917	2.94338			23.2917	4.55668
23.3333	0.427872			23.3333	1.99792			23.3333	1.77932			23.3333	2.81496			23.3333	3.02126			23.3333	4.46176
23.375	0.459826			23.375	1.94526			23.375	1.94532			23.375	2.71238			23.375	2.74526			23.375	4.5556
23.4167	0.340717			23.4167	1.88322			23.4167	1.9729			23.4167	2.60574			23.4167	2.7454			23.4167	4.70844
23.4583	0.596533			23.4583	1.85924			23.4583	2.09358			23.4583	2.52856			23.4583	2.69714			23.4583	4.80004
23.5	0.564663			23.5	1.75804			23.5	1.92956			23.5	2.44772			23.5	2.59026			23.5	4.92774
23.5417	0.557145			23.5417	1.67508			23.5417	1.94158			23.5417	2.4181			23.5417	2.54082			23.5417	4.93744
23.5833	0.566115			23.5833	1.58326			23.5833	1.78498			23.5833	2.48118			23.5833	2.71206			23.5833	4.82696
23.625	0.628372			23.625	1.56142			23.625	1.72428			23.625	2.39294			23.625	2.70538			23.625	4.69968
23.6667	0.618372			23.6667	1.67588			23.6667	1.65098			23.6667	2.41706			23.6667	2.68034			23.6667	4.64768
23.7083	0.56528			23.7083	1.85282			23.7083	1.77254			23.7083	2.43484			23.7083	2.68294			23.7083	4.6751
23.75	0.622112			23.75	1.97602			23.75	1.88888			23.75	2.68034			23.75	2.75302			23.75	4.80948
23.7917	0.592412			23.7917	2.03626			23.7917	1.90482			23.7917	2.73988			23.7917	2.733			23.7917	4.92592
23.8333	0.68801			23.8333	2.1639			23.8333	2.05612			23.8333	2.74284			23.8333	2.8656			23.8333	4.91892
23.875	0.673774			23.875	2.22154			23.875	2.10532			23.875	2.7805			23.875	3.02518			23.875	4.93882
23.9167	0.653646			23.9167	2.27082			23.9167	2.15486			23.9167	2.8642			23.9167	3.14754			23.9167	4.86206
23.9583	0.712822			23.9583	2.29604			23.9583	2.08372			23.9583	2.72574			23.9583	2.99942			23.9583	4.7537
24	0.81492			24	2.21994			24	2.01712			24	2.69094			24	3.0179			24	4.88618	end
24.0417	0.8712			24.0417	2.23374			24.0417	1.91386			24.0417	2.76802			24.0417	3.05446			24.0417	4.99838
24.0833	0.670417			24.0833	2.2023			24.0833	1.82842			24.0833	2.81484			24.0833	3.08574			24.0833	5.07496
24.125	0.717903			24.125	2.16582			24.125	1.84646			24.125	2.81976			24.125	3.2282			24.125	5.08724
24.1667	0.545122			24.1667	2.25582			24.1667	1.78748			24.1667	2.86672			24.1667	3.25874			24.1667	5.07328
24.2083	0.426548			24.2083	2.37794			24.2083	2.03146			24.2083	2.7759			24.2083	3.21992			24.2083	4.83648
24.25	0.234271			24.25	2.2729			24.25	2.04554			24.25	2.71108			24.25	3.06412			24.25	4.67878
24.2917	0.398336			24.2917	2.1902			24.2917	2.16436			24.2917	2.61734			24.2917	2.98326			24.2917	4.58986
24.3333	0.427452			24.3333	2.11438			24.3333	2.02538			24.3333	2.5482			24.3333	2.75692			24.3333	4.63562
24.375	0.645321			24.375	2.05348			24.375	2.06744			24.375	2.4728			24.375	2.854			24.375	4.7011
24.4167	0.701331			24.4167	1.97682			24.4167	1.90052			24.4167	2.52034			24.4167	2.94584			24.4167	4.76942
24.4583	0.730578			24.4583	1.9743			24.4583	1.8702			24.4583	2.56302			24.4583	2.83756			24.4583	4.73578
24.5	0.68268			24.5	1.9528			24.5	1.7375			24.5	2.50604			24.5	2.77432			24.5	4.84154
24.5417	0.771068			24.5417	1.93846			24.5417	1.88746			24.5417	2.53914			24.5417	2.71628			24.5417	4.8906
24.5833	0.745394			24.5833	1.81736			24.5833	1.88148			24.5833	2.67298			24.5833	2.72458			24.5833	5.02424
24.625	0.71373			24.625	1.797			24.625	1.99546			24.625	2.65742			24.625	2.68784			24.625	5.11904
24.6667	0.787842			24.6667	1.85328			24.6667	2.0652			24.6667	2.64964			24.6667	2.7926			24.6667	5.2015
24.7083	0.796206			24.7083	1.9229			24.7083	2.19468			24.7083	2.81644			24.7083	2.8185			24.7083	4.98016
24.75	0.475026			24.75	2.0329			24.75	2.14226			24.75	2.72026			24.75	2.84432			24.75	4.81738
24.7917	0.411306			24.7917	2.07876			24.7917	2.1493			24.7917	2.58862			24.7917	2.8629			24.7917	4.64154
24.8333	0.530582			24.8333	2.06938			24.8333	2.17638			24.8333	2.62198			24.8333	2.88656			24.8333	4.59274
24.875	0.609086			24.875	2.05476			24.875	2.01299			24.875	2.64376			24.875	2.85226			24.875	4.51656
24.9167	0.59055			24.9167	2.1196			24.9167	1.89105			24.9167	2.69622			24.9167	2.8755			24.9167	4.56636
24.9583	0.793066			24.9583	2.12988			24.9583	1.80865			24.9583	2.7085			24.9583	2.85096			24.9583	4.41574
25	0.83565			25	2.20488			25	1.75673			25	2.62384	end		25	2.82145	end		25	4.37726
25.0417	0.754367			25.0417	2.26972			25.0417	1.70857			25.0417	2.5099			25.0417	2.7842			25.0417	4.28692
25.0833	0.66833			25.0833	2.2859			25.0833	1.78774			25.0833	2.41396			25.0833	2.8104			25.0833	4.33652
25.125	0.83988			25.125	2.26534			25.125	2.00894			25.125	2.24902			25.125	2.5801			25.125	4.47212
25.1667				25.1667	2.25584			25.1667	2.12128			25.1667	2.33374			25.1667				25.1667	4.64044
25.2083				25.2083	2.21848			25.2083	2.152			25.2083	2.4523			25.2083				25.2083	4.6299
25.25				25.25	2.26812			25.25	2.05462			25.25	2.48328			25.25				25.25	4.64944
25.2917				25.2917	2.26054			25.2917	2.05874			25.2917	2.50294			25.2917				25.2917	4.37568
25.3333				25.3333	2.33004			25.3333	1.78369			25.3333	2.57276			25.3333				25.3333	4.19322
25.375				25.375	2.24458			25.375	1.60083			25.375	2.57328			25.375				25.375	4.22114
25.4167				25.4167	2.21698			25.4167	1.67293			25.4167	2.54768			25.4167				25.4167	4.28174
25.4583				25.4583	2.18876			25.4583	1.63149			25.4583	2.63738			25.4583				25.4583	4.39562
25.5				25.5	2.22136			25.5	1.60539			25.5	2.75268			25.5				25.5	4.6649
25.5417				25.5417	2.14092			25.5417	1.68004			25.5417	2.61196			25.5417				25.5417	4.85178
25.5833				25.5833	2.1854			25.5833	1.75396			25.5833	2.6213			25.5833				25.5833	4.90934
25.625				25.625	2.2951			25.625	1.61548			25.625	2.58438			25.625				25.625	4.8241
25.6667				25.6667	2.26916			25.6667	1.72082			25.6667	2.50478			25.6667				25.6667	4.6761
25.7083				25.7083	2.22662			25.7083	1.75694			25.7083	2.35634			25.7083				25.7083	4.53106
25.75				25.75	2.21276			25.75	1.88438			25.75	2.4333			25.75				25.75	4.52366
25.7917				25.7917	2.19394			25.7917	1.9761			25.7917	2.3078			25.7917				25.7917	4.3186
25.8333				25.8333	2.10688			25.8333	2.07792			25.8333	2.35128			25.8333				25.8333	4.37924
25.875				25.875	2.13804			25.875	2.10246			25.875	2.36538			25.875				25.875	4.3861
25.9167				25.9167	2.14302			25.9167	2.29074			25.9167	2.3875			25.9167				25.9167	4.47084
25.9583				25.9583	2.20614			25.9583	2.28516			25.9583	2.45884			25.9583				25.9583	4.3904
26				26	2.23528			26	2.2092			26	2.60172			26				26	4.4799
26.0417				26.0417	2.21168			26.0417	2.1134			26.0417	2.58822			26.0417				26.0417	4.43694
26.0833				26.0833	2.11906			26.0833	2.12996			26.0833	2.76518			26.0833				26.0833	4.27096
26.125				26.125	2.04244			26.125	1.96614			26.125	2.83084			26.125				26.125	4.2551
26.1667				26.1667	1.92772			26.1667	1.8845			26.1667	2.82736			26.1667				26.1667	4.22288
26.2083				26.2083	1.80302			26.2083	1.90036			26.2083	2.79852			26.2083				26.2083	4.23358
26.25				26.25	1.86768			26.25	2.0934			26.25	2.8009			26.25				26.25	4.26532
26.2917				26.2917	1.9368			26.2917	2.05336			26.2917	2.53362			26.2917				26.2917	4.3536
26.3333				26.3333	2.0355			26.3333	2.08634			26.3333	2.61434			26.3333				26.3333	4.27598
26.375				26.375	1.94456			26.375	2.0344			26.375	2.72368			26.375				26.375	4.14832
26.4167				26.4167	1.97026			26.4167	1.97238			26.4167	2.78524			26.4167				26.4167	4.11718
26.4583				26.4583	2.0187			26.4583	1.83032			26.4583	2.80418			26.4583				26.4583	3.978
26.5				26.5	2.03778			26.5	1.85696			26.5	2.85152			26.5				26.5	3.86668
26.5417				26.5417	2.00798			26.5417	1.74648			26.5417	2.72944			26.5417				26.5417	3.81736
26.5833				26.5833	2.15532			26.5833	1.81416			26.5833	2.59374			26.5833				26.5833	3.8745
26.625				26.625	2.112			26.625	1.84342			26.625	2.5029			26.625				26.625	3.63944
26.6667				26.6667	1.93518			26.6667	1.84204			26.6667	2.52196			26.6667				26.6667	3.49616
26.7083				26.7083	1.78266			26.7083	1.82252			26.7083	2.64576			26.7083				26.7083	3.47976
26.75				26.75	1.70194			26.75	1.87594			26.75	2.63624			26.75				26.75	3.65544
26.7917				26.7917	1.50524			26.7917	1.8674			26.7917	2.66174			26.7917				26.7917	3.69926
26.8333				26.8333	1.5576			26.8333	1.97324			26.8333	2.7368			26.8333				26.8333	3.79458
26.875				26.875	1.54886			26.875	1.97272			26.875	2.68038			26.875				26.875	3.97292
26.9167				26.9167	1.55578			26.9167	2.0568			26.9167	2.57988			26.9167				26.9167	4.12872
26.9583				26.9583	1.60938			26.9583	2.15938			26.9583	2.56474			26.9583				26.9583	3.96368
27				27	1.7394			27	2.2511			27	2.6236			27				27	3.80728
27.0417				27.0417	1.77466			27.0417	2.20934			27.0417	2.72666			27.0417				27.0417	3.9315
27.0833				27.0833	1.84456			27.0833	2.34326			27.0833	2.7372			27.0833				27.0833	3.8332
27.125				27.125	1.97142			27.125	2.27114			27.125	2.84174			27.125				27.125	3.7027
27.1667				27.1667	2.0443			27.1667	2.1781			27.1667	2.95642			27.1667				27.1667	3.6188
27.2083				27.2083	1.99204			27.2083	2.09876			27.2083	2.89262			27.2083				27.2083	3.5949
27.25				27.25	1.99578			27.25	1.93441			27.25	2.78548			27.25				27.25	3.42594
27.2917				27.2917	1.96758			27.2917	1.71033			27.2917	2.84694			27.2917				27.2917	3.36264
27.3333				27.3333	2.10926			27.3333	1.70811			27.3333	2.72058			27.3333				27.3333	3.4228
27.375				27.375	2.13738			27.375	1.66007			27.375	2.41368			27.375				27.375	3.44864
27.4167				27.4167	2.343			27.4167	1.55685			27.4167	2.39292			27.4167				27.4167	3.41534
27.4583				27.4583	2.34442			27.4583	1.60356			27.4583	2.3613			27.4583				27.4583	3.36128
27.5				27.5	2.34334			27.5	1.70538			27.5	2.29862			27.5				27.5	3.32878
27.5417				27.5417	2.0975			27.5417	1.65172			27.5417	2.4465			27.5417				27.5417	3.09836
27.5833				27.5833	2.08266			27.5833	1.68636			27.5833	2.79142			27.5833				27.5833	3.1053
27.625				27.625	1.99102			27.625	1.69462			27.625	2.78276			27.625				27.625	2.88246
27.6667				27.6667	2.03354			27.6667	1.78692			27.6667	2.70576			27.6667				27.6667	2.84978
27.7083				27.7083	2.0078			27.7083	1.85886			27.7083	2.64388			27.7083				27.7083	2.9154
27.75				27.75	2.09188			27.75	1.74962			27.75	2.6724			27.75				27.75	3.0137
27.7917				27.7917	2.06792			27.7917	1.80396			27.7917	2.54332			27.7917				27.7917	2.85202
27.8333				27.8333	1.98034			27.8333	1.92546			27.8333	2.62526			27.8333				27.8333	2.93744
27.875				27.875	1.92972			27.875	1.97078			27.875	2.72816			27.875				27.875	2.89448
27.9167				27.9167	1.96762			27.9167	1.9082			27.9167	2.7581			27.9167				27.9167	2.74016
27.9583				27.9583	1.93536			27.9583	1.99316			27.9583	2.66318			27.9583				27.9583	2.74616
28				28	1.85876			28	2.0156			28	2.71328			28				28	2.75382
28.0417				28.0417	1.90758			28.0417	1.95222			28.0417	2.67902			28.0417				28.0417	2.88326
28.0833				28.0833	2.07622			28.0833	1.89146			28.0833	2.61986			28.0833				28.0833	2.79698
28.125				28.125	2.18768			28.125	1.93034			28.125	2.69246			28.125				28.125	2.8307
28.1667				28.1667	2.20594			28.1667	1.98146			28.1667	2.77084			28.1667				28.1667	2.7968
28.2083				28.2083	2.22498			28.2083	2.01036			28.2083	2.83666			28.2083				28.2083	2.87638
28.25				28.25	2.15696			28.25	2.11338			28.25	2.84894			28.25				28.25	2.81008
28.2917				28.2917	2.08154			28.2917	2.23376			28.2917	2.84194			28.2917				28.2917	2.85816
28.3333				28.3333	1.87908			28.3333	2.34804			28.3333	2.8286			28.3333				28.3333	2.85736
28.375				28.375	1.85614			28.375	2.42526			28.375	2.75156			28.375				28.375	2.85698
28.4167				28.4167	1.72738			28.4167	2.48032			28.4167	2.6186			28.4167				28.4167	2.7922
28.4583				28.4583	1.70564			28.4583	2.34916			28.4583	2.55448			28.4583				28.4583	2.73794
28.5				28.5	1.4997			28.5	2.23518			28.5	2.6785			28.5				28.5	2.73434
28.5417				28.5417	1.6852			28.5417	1.98412			28.5417	2.67038			28.5417				28.5417	2.7499
28.5833				28.5833	1.76538			28.5833	1.96532			28.5833	2.69654			28.5833				28.5833	2.76454
28.625				28.625	1.96012			28.625	1.91586			28.625	2.82086			28.625				28.625	2.77488
28.6667				28.6667	2.11918			28.6667	2.00612			28.6667	2.94358			28.6667				28.6667	2.7373
28.7083				28.7083	2.23354			28.7083	1.97146			28.7083	2.89784			28.7083				28.7083	2.70486
28.75				28.75	2.1729			28.75	2.20196			28.75	2.86506			28.75				28.75	2.6855
28.7917				28.7917	2.13316			28.7917	2.2393			28.7917	2.78162			28.7917				28.7917	2.58146
28.8333				28.8333	2.18736			28.8333	2.2489			28.8333	2.71018			28.8333				28.8333	2.53334
28.875				28.875	2.12404			28.875	2.31928			28.875	2.65644			28.875				28.875	2.5657
28.9167				28.9167	2.19776			28.9167	2.2609			28.9167	2.5959			28.9167				28.9167	2.61456
28.9583				28.9583	2.1327			28.9583	2.19672			28.9583	2.6109			28.9583				28.9583	2.61748
29				29	2.17372			29	2.07022			29	2.62778			29				29	2.6818
29.0417				29.0417	2.00498			29.0417	2.01768			29.0417	2.59698			29.0417				29.0417	2.74982
29.0833				29.0833	1.98166			29.0833	2.04556			29.0833	2.69442			29.0833				29.0833	2.79822
29.125				29.125	2.0036			29.125	2.18426			29.125	2.74014			29.125				29.125	2.79272
29.1667				29.1667	2.0988			29.1667	1.99803			29.1667	2.72124			29.1667				29.1667	2.66068
29.2083				29.2083	2.09216			29.2083	2.08247			29.2083	2.79994			29.2083				29.2083	2.51806
29.25				29.25	2.23428			29.25	2.01963			29.25	2.91866			29.25				29.25	2.31068
29.2917				29.2917	2.2981			29.2917	1.93427			29.2917	2.74308			29.2917				29.2917	2.0161
29.3333				29.3333	2.1055			29.3333	1.91389			29.3333	2.71104			29.3333				29.3333	1.9896
29.375				29.375	1.97742			29.375	2.09842			29.375	2.69822			29.375				29.375	2.05182
29.4167				29.4167	2.00552			29.4167	2.09478			29.4167	2.6685			29.4167				29.4167	2.15612
29.4583				29.4583	1.98238			29.4583	2.16868			29.4583	2.63014			29.4583				29.4583	2.20202
29.5				29.5	1.94306			29.5	2.15194			29.5	2.76122			29.5				29.5	2.3672
29.5417				29.5417	2.1686			29.5417	2.11716			29.5417	2.8461			29.5417				29.5417	2.37154
29.5833				29.5833	2.23348			29.5833	2.04814			29.5833	2.89502			29.5833				29.5833	2.34786
29.625				29.625	2.15736			29.625	1.959			29.625	2.85462			29.625				29.625	2.3103
29.6667				29.6667	2.00202			29.6667	1.80912			29.6667	2.7702			29.6667				29.6667	2.3002
29.7083				29.7083	2.00672			29.7083	1.72178			29.7083	2.74638			29.7083				29.7083	2.28126
29.75				29.75	1.88692			29.75	1.70702			29.75	2.60232			29.75				29.75	2.26888
29.7917				29.7917	1.76736			29.7917	1.61766			29.7917	2.61332			29.7917				29.7917	2.1927
29.8333				29.8333	1.77458			29.8333	1.6084			29.8333	2.70594			29.8333				29.8333	2.07468
29.875				29.875	1.91046			29.875	1.68846			29.875	2.89292			29.875				29.875	2.04144
29.9167				29.9167	1.93474			29.9167	1.75142			29.9167	2.89292			29.9167				29.9167	2.0269
29.9583				29.9583	1.90108			29.9583	1.6363			29.9583	2.97668			29.9583				29.9583	1.93874
30				30	2.04042			30	1.75068			30	3.02677			30				30	2.05388
																				30.0417	2.04466
																				30.0833	2.07234
																				30.125	2.15264
																				30.1667	2.11286
																				30.2083	1.95914
																				30.25	1.93894
																				30.2917	2.00314
																				30.3333	1.87532
																				30.375	1.96598
																				30.4167	1.88734
																				30.4583	1.94258
																				30.5	1.79506
																				30.5417	1.82178
																				30.5833	1.79134
																				30.625	1.96162
																				30.6667	1.89704
																				30.7083	1.94314
																				30.75	1.94082
																				30.7917	1.81254
																				30.8333	1.71148
																				30.875	1.73018
																				30.9167	1.69652
																				30.9583	1.55582
																				31	1.61128
																				31.0417	1.578
																				31.0833	1.44988
																				31.125	1.34226
																				31.1667	1.43674
																				31.2083	1.3853
																				31.25	1.42646
																				31.2917	1.40238
																				31.3333	1.42888
																				31.375	1.3813
																				31.4167	1.25412
																				31.4583	1.1036
																				31.5	1.20708
																				31.5417	1.17624
																				31.5833	1.22828
																				31.625	1.33794
																				31.6667	1.28037
																				31.7083	1.16056
																				31.75	1.16714
																				31.7917	1.0295
																				31.8333	0.992744
																				31.875	1.12758
																				31.9167	1.0629
																				31.9583	1.0233
																				32	1.10624
																				32.0417	1.11648
																				32.0833	0.964896
																				32.125	1.06279
																				32.1667	1.07306
																				32.2083	1.0129
																				32.25	0.893864
																				32.2917	0.880846
																				32.3333	0.961206
																				32.375	0.856764
																				32.4167	0.738868
																				32.4583	0.682922
																				32.5	0.7841
																				32.5417	0.556052
																				32.5833	0.614222
																				32.625	0.657842
																				32.6667	0.757302
																				32.7083	0.6465
																				32.75	0.550243
																				32.7917	0.481005
																				32.8333	0.445055
																				32.875	0.425433
																				32.9167	0.362679
																				32.9583	0.493458
																				33	0.51673
																				33.0417	0.436104
																				33.0833	0.381954
																				33.125	0.346706
																				33.1667	0.173198
																				33.2083	-0.101442
																				33.25	-0.157986
																				33.2917	-0.0986962
																				33.3333	-0.121394
																				33.375	-0.0493774
																				33.4167	0.206477
																				33.4583	0.158479
																				33.5	0.0070702
																				33.5417	0.141686
																				33.5833	0.302236
																				33.625	0.125812
																				33.6667	0.226434
																				33.7083	0.218269
																				33.75	0.117612
																				33.7917	-0.0152216
																				33.8333	0.167984
																				33.875	0.155113
																				33.9167	0.221497
																				33.9583	0.186848
																				34	0.230848
																				34.0417	0.214186
																				34.0833	0.213982
																				34.125	-0.0043682
																				34.1667	-0.0708342
																				34.2083	-0.152716
																				34.25	-0.294378
																				34.2917	-0.262663
																				34.3333	-0.0976525
																				34.375	-0.00380452
																				34.4167	0.0110742
																				34.4583	0.0497606
																				34.5	0.0423986
																				34.5417	0.0709558
																				34.5833	0.0999318
																				34.625	0.0645504
																				34.6667	0.0937138
																				34.7083	-0.0489462
																				34.75	-0.0464882
																				34.7917	-0.065041
																				34.8333	-0.078097
																				34.875	-0.243737
																				34.9167	-0.129206
																				34.9583	-0.220186
																				35	-0.315113
																				35.0417	-0.376581
																				35.0833	-0.188857
																				35.125	-0.184102
																				35.1667	-0.0668996
																				35.2083	0.027259
																				35.25	0.079801
																				35.2917	0.141783
																				35.3333	0.223067
																				35.375	0.206881
																				35.4167	0.210692
																				35.4583	0.288722
																				35.5	0.103602
																				35.5417	0.0921798
																				35.5833	0.101884
																				35.625	0.162408
																				35.6667	0.172344
																				35.7083	0.12314
																				35.75	0.088362
																				35.7917	-1.8e-05
																				35.8333	0.020876
																				35.875	-0.0081058
																				35.9167	0.184084
																				35.9583	0.0413162
																				36	0.0400742
																				36.0417	-0.159138
																				36.0833	-0.205072
																				36.125	-0.300178
																				36.1667	-0.219899
																				36.2083	-0.17432
																				36.25	-0.06812
																				36.2917	-0.09107
																				36.3333	-0.230278
																				36.375	-0.249925
																				36.4167	-0.240569
																				36.4583	-0.318338
																				36.5	-0.32351
																				36.5417	-0.155766
																				36.5833	-0.116641
																				36.625	-0.222483
																				36.6667	-0.208297
																				36.7083	-0.206351
																				36.75	-0.278237
																				36.7917	-0.428026
																				36.8333	-0.352301
																				36.875	-0.139373
																				36.9167	-0.139185
																				36.9583	-0.151811
																				37	-0.122859
																				37.0417	0.016522
																				37.0833	-0.039144
																				37.125	0.057402
																				37.1667	0.186218
																				37.2083	0.326824
																				37.25	0.150796
																				37.2917	-0.029726
																				37.3333	-0.150786
																				37.375	-0.279112
																				37.4167	-0.315062
																				37.4583	-0.301154
																				37.5	-0.240418
																				37.5417	-0.163477
																				37.5833	-0.103855
																				37.625	-0.172103
																				37.6667	-0.196403
																				37.7083	-0.165698
																				37.75	-0.212873
																				37.7917	-0.197227
																				37.8333	-0.0537748
																				37.875	-0.0575228
																				37.9167	-0.141298
																				37.9583	-0.262584
																				38	-0.27269
																				38.0417	-0.34805
																				38.0833	-0.318854
																				38.125	-0.2911
																				38.1667	-0.108904
																				38.2083	-0.228926
																				38.25	-0.357516
																				38.2917	-0.327825
																				38.3333	-0.219279
																				38.375	-0.212546
																				38.4167	0.00075
																				38.4583	0.112638
																				38.5	0.156867
																				38.5417	-0.0455008
																				38.5833	-0.118042
																				38.625	-0.10587
																				38.6667	0.04926
																				38.7083	-0.031262
																				38.75	0.0879546
																				38.7917	0.174027
																				38.8333	0.106349
																				38.875	-0.189975
																				38.9167	-0.269301
																				38.9583	-0.297348
																				39	-0.356988
																				39.0417	-0.250986
																				39.0833	-0.183422
																				39.125	-0.08763
																				39.1667	-0.185474
																				39.2083	-0.194668
																				39.25	-0.3475
																				39.2917	-0.338262
																				39.3333	-0.29986
																				39.375	-0.32824
																				39.4167	-0.322994
																				39.4583	-0.313366
																				39.5	-0.221021
																				39.5417	-0.294035
																				39.5833	-0.107217
																				39.625	-0.0933958
																				39.6667	-0.052964
																				39.7083	-0.190671
																				39.75	-0.156109
																				39.7917	-0.239655
																				39.8333	-0.236941
																				39.875	-0.268525
																				39.9167	0.0009748
																				39.9583	-0.0983452
																				40	-0.034624
																				40.0417	-0.01941

## Sheet: Figure5c
Theory	Drone
1.003	0.947497
2.01	1.89204
2	1.76185
2.999	2.63743
3.082	2.81711
4.967	4.81001

## Sheet: Figure6b
Pixel accuracy			Pixel accuracy			Pixel accuracy			Sub-pixel accuracy			Sub-pixel accuracy			Sub-pixel accuracy
Mk-A_x	Mk-A_y		Mk-C_x	Mk-C_y		Mk-B_x	Mk-B_y		Mk-A_x	Mk-A_y		Mk-C_x	Mk-C_y		Mk-B_x	Mk-B_y
1535	1154		2203	1155		2915	1158		1535	1154		2203	1155		2915	1158
1535	1153		2203	1155		2916	1158		1535.14	1153.92		2203.27	1154.92		2915.4	1157.88
1535	1154		2204	1155		2916	1157		1535.23	1153.86		2203.52	1154.87		2915.78	1157.85
1535	1154		2204	1154		2916	1158		1535.38	1153.8		2203.77	1154.82		2916.14	1157.79
1535	1154		2204	1154		2917	1157		1535.51	1153.74		2204.02	1154.76		2916.56	1157.75
1536	1153		2204	1155		2917	1157		1535.54	1153.79		2204.2	1154.8		2916.86	1157.78
1536	1153		2205	1154		2917	1158		1535.75	1153.76		2204.49	1154.76		2917.31	1157.74
1536	1153		2205	1154		2918	1157		1535.89	1153.66		2204.74	1154.68		2917.64	1157.68
1536	1153		2205	1154		2918	1157		1535.98	1153.61		2204.95	1154.59		2917.94	1157.6
1536	1153		2205	1154		2918	1157		1536.02	1153.54		2205.05	1154.51		2918.16	1157.54
1536	1153		2206	1154		2919	1157		1536.15	1153.48		2205.27	1154.48		2918.48	1157.52
1537	1153		2207	1154		2919	1157		1536.35	1153.46		2205.55	1154.46		2918.94	1157.49
1537	1153		2207	1155		2919	1157		1536.48	1153.4		2205.79	1154.39		2919.22	1157.4
1537	1153		2207	1155		2920	1157		1536.57	1153.35		2205.95	1154.32		2919.48	1157.33
1537	1153		2207	1155		2920	1157		1536.61	1153.29		2206.03	1154.25		2919.69	1157.27
1537	1153		2205	1154		2920	1157		1536.62	1153.26		2206.1	1154.22		2919.84	1157.25
1537	1153		2205	1153		2920	1157		1536.67	1153.22		2206.24	1154.19		2920.05	1157.23
1536	1153		2205	1153		2920	1157		1536.71	1153.15		2206.3	1154.12		2920.15	1157.13
1536	1153		2205	1153		2920	1157		1536.71	1153.09		2206.34	1154.07		2920.29	1157.05
1536	1153		2205	1153		2920	1157		1536.7	1153.05		2206.41	1154.03		2920.41	1156.99
1536	1153		2205	1153		2920	1157		1536.59	1153.02		2206.37	1153.99		2920.4	1156.96
1536	1153		2205	1153		2920	1157		1536.49	1152.98		2206.31	1153.96		2920.4	1156.92
1536	1153		2205	1153		2920	1157		1536.29	1152.96		2206.2	1153.92		2920.36	1156.89
1535	1153		2205	1153		2920	1156		1536.13	1152.9		2206.08	1153.87		2920.27	1156.84
1535	1152		2205	1153		2920	1156		1535.91	1152.85		2205.92	1153.82		2920.14	1156.78
1535	1152		2205	1153		2920	1156		1535.79	1152.83		2205.84	1153.79		2920.1	1156.76
1535	1152		2205	1153		2920	1156		1535.66	1152.84		2205.76	1153.79		2920.05	1156.74
1535	1152		2205	1154		2920	1156		1535.58	1152.84		2205.68	1153.78		2920.03	1156.73
1535	1153		2205	1154		2920	1156		1535.36	1152.8		2205.48	1153.75		2919.91	1156.71
1534	1153		2204	1154		2920	1156		1535.31	1152.83		2205.44	1153.77		2919.87	1156.72
1534	1153		2204	1154		2919	1157		1535.13	1152.85		2205.27	1153.82		2919.74	1156.75
1534	1153		2204	1154		2919	1157		1534.89	1152.86		2205.05	1153.84		2919.54	1156.78
1534	1153		2203	1154		2919	1157		1534.73	1152.92		2204.95	1153.9		2919.45	1156.85
1534	1153		2203	1154		2919	1157		1534.51	1152.97		2204.74	1153.95		2919.29	1156.91
1533	1153		2203	1154		2919	1157		1534.32	1153.11		2204.56	1154.06		2919.1	1157.05
1533	1153		2203	1154		2919	1157		1534.11	1153.14		2204.39	1154.08		2918.97	1157.06
1533	1153		2203	1154		2919	1157		1534.06	1153.11		2204.35	1154.06		2918.94	1157.02
1533	1153		2203	1154		2919	1157		1533.96	1153.1		2204.29	1154.05		2918.9	1157.01
1533	1153		2203	1154		2919	1157		1533.89	1153.12		2204.24	1154.05		2918.86	1157
1533	1153		2203	1154		2919	1157		1533.83	1153.12		2204.2	1154.05		2918.85	1156.99
1533	1153		2203	1154		2919	1157		1533.74	1153.12		2204.13	1154.04		2918.82	1156.97
1533	1153		2203	1154		2919	1156		1533.68	1153.09		2204.09	1154		2918.79	1156.9
1533	1153		2202	1154		2919	1156		1533.66	1153.03		2204.09	1153.94		2918.83	1156.84
1533	1153		2202	1154		2919	1156		1533.55	1152.95		2204.01	1153.86		2918.78	1156.77
1533	1153		2202	1153		2919	1156		1533.44	1152.92		2203.91	1153.83		2918.71	1156.72
1533	1153		2202	1153		2919	1156		1533.38	1152.89		2203.86	1153.79		2918.66	1156.69
1533	1153		2202	1153		2918	1157		1533.29	1152.87		2203.76	1153.77		2918.59	1156.67
1532	1153		2202	1153		2918	1157		1533.19	1152.92		2203.66	1153.82		2918.46	1156.71
1532	1153		2202	1153		2918	1157		1533.14	1152.96		2203.6	1153.85		2918.41	1156.74
1532	1153		2202	1153		2918	1157		1533.14	1152.98		2203.61	1153.87		2918.44	1156.75
1532	1153		2202	1153		2918	1157		1533.14	1153.02		2203.62	1153.91		2918.47	1156.77
1532	1153		2202	1154		2918	1157		1533.03	1153.12		2203.53	1153.97		2918.39	1156.83
1532	1153		2202	1154		2918	1157		1532.99	1153.17		2203.49	1154.01		2918.36	1156.86
1532	1153		2202	1154		2918	1157		1532.95	1153.2		2203.45	1154.03		2918.33	1156.86
1532	1153		2202	1154		2918	1156		1532.84	1153.23		2203.31	1154.07		2918.22	1156.88
1532	1153		2202	1154		2918	1156		1532.74	1153.17		2203.19	1153.99		2918.08	1156.82
1532	1153		2202	1154		2918	1156		1532.66	1153.16		2203.11	1153.99		2918.01	1156.81
1532	1153		2201	1154		2918	1156		1532.56	1153.11		2203.02	1153.95		2917.93	1156.78
1532	1153		2201	1154		2918	1156		1532.37	1153.08		2202.8	1153.92		2917.7	1156.77
1531	1153		2201	1153		2917	1156		1532.35	1153.06		2202.72	1153.89		2917.62	1156.74
1531	1153		2201	1153		2917	1156		1532.19	1153.07		2202.53	1153.88		2917.41	1156.71
1531	1153		2201	1153		2917	1156		1532.08	1153.07		2202.39	1153.87		2917.24	1156.68
1531	1153		2201	1153		2917	1156		1531.86	1153.02		2202.16	1153.81		2917.01	1156.61
1531	1153		2200	1153		2917	1156		1531.66	1152.92		2201.95	1153.7		2916.78	1156.48
1531	1153		2200	1153		2916	1156		1531.49	1152.85		2201.75	1153.61		2916.55	1156.41
1530	1152		2200	1153		2916	1156		1531.34	1152.79		2201.56	1153.51		2916.3	1156.31
1530	1152		2200	1153		2915	1156		1531.09	1152.71		2201.26	1153.45		2915.98	1156.25
1530	1152		2199	1153		2915	1156		1530.86	1152.53		2201.02	1153.3		2915.73	1156.09
1530	1152		2199	1153		2915	1156		1530.69	1152.4		2200.82	1153.13		2915.51	1155.9
1530	1152		2199	1152		2915	1155		1530.51	1152.28		2200.61	1153.02		2915.27	1155.78
1529	1152		2199	1152		2915	1155		1530.34	1152.2		2200.37	1152.96		2915.03	1155.73
1529	1152		2198	1152		2914	1155		1530.08	1152.12		2200.09	1152.88		2914.75	1155.65
1529	1152		2199	1153		2914	1155		1529.82	1152.04		2199.8	1152.78		2914.45	1155.56
1529	1152		2198	1153		2914	1155		1529.55	1152		2199.53	1152.74		2914.13	1155.52
1529	1152		2198	1153		2914	1155		1529.41	1151.93		2199.32	1152.7		2913.93	1155.51
1528	1152		2198	1152		2913	1155		1529.24	1151.87		2199.1	1152.64		2913.68	1155.44
1528	1151		2198	1153		2913	1155		1529.02	1151.87		2198.9	1152.63		2913.45	1155.42
1528	1151		2197	1153		2913	1155		1528.77	1151.87		2198.63	1152.59		2913.11	1155.38
1528	1152		2197	1153		2913	1155		1528.54	1151.86		2198.34	1152.58		2912.84	1155.38
1528	1152		2197	1152		2912	1155		1528.41	1151.9		2198.16	1152.62		2912.63	1155.4
1527	1152		2197	1153		2912	1155		1528.1	1151.89		2197.85	1152.63		2912.23	1155.42
1527	1152		2196	1153		2912	1155		1527.86	1151.88		2197.58	1152.61		2911.95	1155.39
1527	1152		2196	1152		2911	1155		1527.62	1151.89		2197.29	1152.6		2911.65	1155.36
1526	1152		2196	1153		2911	1155		1527.32	1151.93		2196.96	1152.64		2911.24	1155.39
1526	1152		2195	1153		2910	1155		1526.89	1152		2196.55	1152.71		2910.77	1155.45
1526	1152		2194	1153		2910	1155		1526.46	1152.06		2196.1	1152.82		2910.32	1155.54
1525	1152		2194	1153		2909	1155		1526.01	1152.11		2195.64	1152.82		2909.77	1155.55
1525	1152		2194	1153		2909	1155		1525.58	1152.14		2195.18	1152.84		2909.25	1155.55
1525	1152		2194	1153		2908	1155		1525.33	1152.24		2194.93	1152.91		2908.96	1155.6
1524	1152		2193	1153		2908	1155		1524.95	1152.35		2194.48	1153.02		2908.45	1155.68
1524	1152		2193	1153		2908	1155		1524.69	1152.35		2194.21	1153.03		2908.16	1155.69
1524	1152		2193	1153		2907	1155		1524.33	1152.38		2193.79	1153.09		2907.66	1155.74
1523	1152		2192	1153		2907	1155		1524.07	1152.41		2193.5	1153.1		2907.32	1155.77
1523	1152		2192	1153		2906	1156		1523.71	1152.46		2193.1	1153.13		2906.84	1155.83
1522	1153		2191	1153		2906	1156		1523.31	1152.59		2192.65	1153.27		2906.32	1155.95
1522	1153		2191	1153		2906	1156		1523.07	1152.73		2192.36	1153.39		2906.03	1156.07
1522	1153		2191	1154		2905	1156		1522.82	1152.86		2192.07	1153.5		2905.7	1156.17
1522	1153		2190	1154		2905	1156		1522.46	1152.99		2191.69	1153.65		2905.24	1156.32
1521	1153		2190	1154		2904	1156		1522.22	1153.07		2191.32	1153.75		2904.85	1156.43
1521	1153		2189	1154		2904	1156		1521.9	1153.13		2190.96	1153.81		2904.43	1156.49
1521	1153		2189	1154		2904	1156		1521.53	1153.22		2190.54	1153.89		2903.97	1156.55
1521	1153		2189	1154		2903	1156		1521.31	1153.29		2190.28	1153.94		2903.71	1156.6
1520	1153		2189	1154		2903	1156		1521.07	1153.35		2189.96	1154.02		2903.33	1156.66
1520	1153		2188	1154		2902	1157		1520.68	1153.41		2189.54	1154.06		2902.83	1156.71
1519	1153		2188	1154		2902	1157		1520.35	1153.51		2189.13	1154.15		2902.38	1156.77
1519	1153		2188	1154		2901	1157		1519.89	1153.67		2188.63	1154.28		2901.85	1156.89
1519	1153		2187	1154		2901	1157		1519.71	1153.72		2188.4	1154.3		2901.6	1156.92
1518	1154		2187	1154		2900	1157		1519.43	1153.71		2188.05	1154.34		2901.16	1156.98
1518	1153		2186	1154		2900	1157		1519.08	1153.85		2187.61	1154.48		2900.73	1157.15
1518	1154		2186	1154		2900	1157		1518.71	1153.85		2187.2	1154.49		2900.29	1157.15
1518	1154		2186	1155		2899	1157		1518.43	1153.92		2186.91	1154.54		2899.96	1157.2
1517	1154		2185	1155		2899	1157		1518.13	1154.09		2186.58	1154.7		2899.53	1157.32
1517	1154		2185	1155		2899	1157		1517.82	1154.17		2186.21	1154.8		2899.14	1157.42
1517	1154		2185	1155		2898	1157		1517.47	1154.31		2185.83	1154.94		2898.7	1157.57
1516	1154		2184	1155		2898	1157		1517.1	1154.46		2185.41	1155.11		2898.2	1157.71
1516	1154		2184	1155		2897	1158		1516.81	1154.5		2185.07	1155.12		2897.84	1157.73
1516	1154		2184	1155		2897	1158		1516.53	1154.58		2184.75	1155.2		2897.48	1157.8
1515	1154		2183	1155		2896	1158		1516.21	1154.69		2184.39	1155.29		2897.04	1157.91
1515	1155		2183	1155		2896	1158		1515.93	1154.8		2184.08	1155.4		2896.69	1158
1515	1155		2183	1156		2896	1158		1515.75	1154.93		2183.86	1155.53		2896.4	1158.11
1515	1155		2182	1156		2896	1158		1515.55	1155.05		2183.61	1155.68		2896.14	1158.28
1515	1155		2182	1156		2896	1158		1515.35	1155.19		2183.36	1155.82		2895.86	1158.38
1515	1155		2182	1156		2895	1158		1515.2	1155.32		2183.18	1155.91		2895.62	1158.44
1514	1155		2182	1156		2895	1158		1515.01	1155.41		2182.96	1155.97		2895.31	1158.53
1514	1155		2182	1156		2895	1158		1514.82	1155.49		2182.76	1156.06		2895.04	1158.62
1514	1155		2182	1156		2894	1159		1514.71	1155.59		2182.61	1156.13		2894.84	1158.68
1514	1155		2184	1156		2894	1158		1514.5	1155.69		2182.37	1156.22		2894.54	1158.74
1514	1155		2184	1156		2894	1158		1514.35	1155.78		2182.18	1156.3		2894.3	1158.82
1514	1156		2184	1156		2894	1159		1514.3	1155.78		2182.08	1156.32		2894.13	1158.85
1514	1156		2183	1156		2894	1159		1514.22	1155.85		2181.96	1156.41		2893.97	1158.94
1514	1156		2181	1157		2893	1159		1514.16	1155.93		2181.86	1156.51		2893.85	1159.03
1513	1156		2180	1157		2893	1159		1514.03	1156.01		2181.66	1156.56		2893.6	1159.06
1513	1156		2180	1157		2893	1159		1513.92	1156.1		2181.47	1156.64		2893.35	1159.12
1513	1156		2180	1157		2893	1159		1513.7	1156.2		2181.23	1156.73		2893.09	1159.21
1513	1156		2180	1157		2892	1159		1513.64	1156.22		2181.14	1156.76		2892.95	1159.25
1513	1156		2180	1157		2892	1159		1513.34	1156.25		2180.78	1156.8		2892.53	1159.26
1512	1156		2179	1157		2892	1159		1513.05	1156.27		2180.45	1156.81		2892.11	1159.28
1512	1156		2179	1157		2891	1159		1512.75	1156.31		2180.12	1156.84		2891.72	1159.32
1512	1156		2179	1157		2891	1159		1512.44	1156.29		2179.78	1156.81		2891.34	1159.29
1511	1156		2178	1157		2890	1159		1512.11	1156.25		2179.37	1156.79		2890.89	1159.29
1511	1156		2178	1157		2890	1159		1511.77	1156.22		2179.01	1156.74		2890.51	1159.19
1511	1156		2177	1157		2890	1159		1511.53	1156.16		2178.74	1156.64		2890.22	1159.05
1510	1156		2177	1157		2889	1159		1511.33	1156.1		2178.5	1156.61		2889.96	1159.04
1510	1156		2177	1157		2889	1159		1511.02	1156.05		2178.14	1156.55		2889.6	1158.98
1510	1156		2177	1157		2889	1159		1510.72	1155.98		2177.82	1156.47		2889.25	1158.89
1510	1156		2176	1157		2888	1159		1510.48	1155.93		2177.56	1156.41		2888.99	1158.84
1509	1156		2176	1156		2888	1158		1510.18	1155.88		2177.15	1156.38		2888.53	1158.82
1509	1155		2176	1157		2888	1158		1509.82	1155.86		2176.8	1156.35		2888.14	1158.79
1509	1156		2176	1157		2887	1159		1509.52	1155.83		2176.45	1156.31		2887.85	1158.76
1508	1155		2175	1157		2887	1158		1509.29	1155.84		2176.17	1156.3		2887.54	1158.75
1508	1155		2175	1156		2887	1158		1508.97	1155.69		2175.82	1156.14		2887.19	1158.62
1508	1155		2175	1156		2887	1158		1508.76	1155.61		2175.58	1156.09		2886.97	1158.56
1508	1155		2175	1156		2886	1158		1508.48	1155.47		2175.26	1155.94		2886.62	1158.37
1508	1155		2174	1156		2886	1158		1508.23	1155.41		2174.99	1155.88		2886.33	1158.28
1507	1155		2174	1156		2885	1158		1508.01	1155.36		2174.77	1155.83		2886.06	1158.22
1507	1155		2174	1156		2885	1158		1507.7	1155.26		2174.42	1155.71		2885.66	1158.09
1507	1155		2173	1156		2885	1158		1507.44	1155.21		2174.14	1155.66		2885.37	1158.05
1507	1155		2173	1156		2885	1158		1507.16	1155.16		2173.85	1155.6		2885.04	1157.98
1506	1155		2173	1156		2884	1158		1507.11	1155.15		2173.77	1155.58		2884.93	1157.98
1506	1155		2173	1156		2884	1158		1506.84	1155.15		2173.48	1155.6		2884.62	1157.99
1506	1155		2172	1156		2884	1158		1506.58	1155.12		2173.19	1155.55		2884.31	1157.92
1506	1155		2172	1156		2884	1157		1506.33	1155		2172.91	1155.42		2884.03	1157.81
1505	1155		2172	1155		2883	1157		1506.18	1154.85		2172.75	1155.28		2883.81	1157.69
1505	1154		2172	1155		2883	1157		1506.01	1154.79		2172.54	1155.22		2883.57	1157.62
1505	1154		2172	1155		2883	1157		1505.73	1154.64		2172.25	1155.11		2883.24	1157.48
1505	1154		2171	1155		2883	1157		1505.5	1154.51		2172.02	1154.96		2882.98	1157.37
1505	1154		2171	1155		2882	1157		1505.36	1154.38		2171.86	1154.84		2882.77	1157.21
1505	1154		2171	1155		2882	1157		1505.28	1154.35		2171.75	1154.8		2882.61	1157.16
1505	1154		2171	1155		2882	1157		1505.1	1154.29		2171.54	1154.71		2882.39	1157.05
1504	1154		2171	1155		2882	1157		1504.9	1154.19		2171.33	1154.61		2882.12	1156.92
1504	1154		2170	1155		2882	1157		1504.8	1154.05		2171.21	1154.49		2881.96	1156.83
1504	1154		2170	1155		2881	1157		1504.57	1154.03		2170.98	1154.44		2881.7	1156.78
1504	1154		2170	1155		2881	1157		1504.35	1154.01		2170.76	1154.42		2881.44	1156.78
1504	1154		2170	1155		2881	1156		1504.29	1154		2170.67	1154.41		2881.33	1156.77
1503	1154		2170	1155		2881	1157		1504.16	1154		2170.52	1154.42		2881.14	1156.79
1503	1154		2170	1155		2881	1157		1504.01	1154.04		2170.35	1154.46		2880.98	1156.85
1503	1154		2169	1155		2880	1157		1503.84	1154.05		2170.17	1154.49		2880.79	1156.86
1503	1154		2169	1155		2880	1157		1503.69	1154.1		2170.01	1154.54		2880.58	1156.89
1503	1154		2169	1155		2880	1157		1503.67	1154.05		2169.97	1154.48		2880.54	1156.83
1503	1154		2169	1155		2880	1156		1503.57	1153.97		2169.87	1154.43		2880.42	1156.8
1503	1153		2169	1155		2880	1156		1503.44	1153.89		2169.74	1154.34		2880.27	1156.74
1503	1154		2169	1155		2880	1156		1503.31	1153.8		2169.59	1154.25		2880.1	1156.68
1503	1153		2169	1154		2880	1156		1503.12	1153.82		2169.39	1154.25		2879.92	1156.67
1502	1154		2169	1155		2880	1156		1503.09	1153.74		2169.35	1154.18		2879.84	1156.61
1502	1153		2169	1155		2880	1156		1503	1153.75		2169.26	1154.19		2879.75	1156.61
1502	1153		2169	1154		2880	1156		1502.97	1153.72		2169.24	1154.17		2879.73	1156.59
1502	1153		2169	1154		2880	1156		1502.98	1153.7		2169.25	1154.16		2879.74	1156.56
1502	1153		2169	1154		2880	1156		1502.99	1153.69		2169.26	1154.13		2879.75	1156.55
1502	1153		2169	1154		2880	1156		1502.99	1153.69		2169.26	1154.12		2879.76	1156.5
1502	1153		2169	1154		2880	1156		1502.98	1153.68		2169.25	1154.1		2879.75	1156.47
1503	1153		2169	1154		2880	1156		1502.95	1153.69		2169.23	1154.1		2879.76	1156.46
1502	1154		2169	1154		2880	1156		1503	1153.65		2169.28	1154.08		2879.78	1156.46
1502	1154		2169	1154		2880	1156		1503.04	1153.64		2169.31	1154.06		2879.8	1156.46
1502	1154		2169	1154		2880	1156		1503.08	1153.68		2169.34	1154.09		2879.84	1156.49
1502	1154		2169	1154		2880	1156		1503.15	1153.7		2169.4	1154.12		2879.9	1156.51
1502	1154		2169	1154		2880	1156		1503.2	1153.7		2169.44	1154.12		2879.94	1156.51
1502	1154		2169	1154		2880	1156		1503.22	1153.71		2169.45	1154.12		2879.94	1156.52
1502	1154		2169	1154		2880	1156		1503.25	1153.71		2169.48	1154.11		2879.96	1156.5
1502	1154		2169	1154		2880	1156		1503.28	1153.67		2169.51	1154.08		2879.97	1156.44
1502	1154		2169	1154		2880	1156		1503.45	1153.61		2169.66	1154.02		2880.13	1156.36
1503	1154		2169	1154		2880	1156		1503.55	1153.58		2169.78	1153.96		2880.27	1156.31
1503	1154		2169	1154		2880	1156		1503.59	1153.57		2169.82	1153.95		2880.31	1156.29
1503	1154		2169	1154		2880	1156		1503.64	1153.52		2169.86	1153.92		2880.35	1156.24
1503	1153		2169	1154		2880	1156		1503.69	1153.53		2169.9	1153.91		2880.39	1156.23
1503	1153		2170	1154		2880	1156		1503.79	1153.51		2169.98	1153.9		2880.47	1156.21
1503	1153		2170	1154		2880	1156		1503.86	1153.52		2170.05	1153.89		2880.52	1156.18
1503	1153		2170	1154		2880	1156		1503.91	1153.52		2170.09	1153.87		2880.58	1156.14
1503	1153		2170	1154		2881	1156		1503.96	1153.5		2170.14	1153.83		2880.64	1156.07
1503	1153		2170	1154		2881	1156		1504.17	1153.48		2170.34	1153.81		2880.86	1156.01
1503	1153		2170	1154		2881	1156		1504.3	1153.46		2170.44	1153.78		2880.94	1155.98
1503	1153		2170	1154		2881	1156		1504.38	1153.45		2170.51	1153.76		2881	1155.96
1503	1153		2170	1154		2881	1156		1504.49	1153.43		2170.62	1153.75		2881.12	1155.94
1504	1153		2170	1154		2881	1156		1504.52	1153.43		2170.66	1153.73		2881.19	1155.93
1504	1153		2170	1154		2881	1156		1504.7	1153.37		2170.8	1153.67		2881.34	1155.87
1504	1153		2171	1154		2881	1156		1504.82	1153.32		2170.92	1153.61		2881.44	1155.82
1504	1153		2171	1154		2882	1155		1505.04	1153.27		2171.14	1153.56		2881.69	1155.78
1504	1153		2171	1154		2882	1155		1505.2	1153.21		2171.28	1153.48		2881.82	1155.72
1504	1153		2171	1154		2882	1155		1505.23	1153.19		2171.3	1153.47		2881.84	1155.7
1504	1153		2171	1154		2882	1155		1505.39	1153.19		2171.44	1153.45		2881.99	1155.68
1505	1153		2171	1154		2882	1155		1505.53	1153.19		2171.58	1153.46		2882.13	1155.69
1505	1153		2171	1154		2882	1155		1505.69	1153.21		2171.75	1153.48		2882.32	1155.7
1505	1153		2171	1154		2882	1156		1505.81	1153.2		2171.87	1153.49		2882.44	1155.71
1505	1153		2172	1154		2883	1156		1505.95	1153.21		2172	1153.5		2882.59	1155.75
1505	1153		2172	1154		2883	1155		1506.16	1153.23		2172.19	1153.53		2882.8	1155.78
1506	1153		2172	1154		2883	1155		1506.33	1153.24		2172.35	1153.55		2883	1155.78
1506	1153		2172	1154		2883	1156		1506.63	1153.2		2172.67	1153.49		2883.3	1155.72
1506	1153		2173	1154		2884	1155		1506.92	1153.19		2172.97	1153.47		2883.61	1155.71
1506	1153		2173	1154		2884	1156		1507.21	1153.26		2173.24	1153.54		2883.9	1155.76
1507	1153		2173	1154		2884	1156		1507.49	1153.35		2173.51	1153.66		2884.17	1155.85
1507	1154		2174	1154		2884	1156		1507.73	1153.46		2173.76	1153.78		2884.4	1155.96
1507	1154		2174	1154		2885	1156		1508.02	1153.7		2174.03	1153.95		2884.66	1156.16
1508	1154		2174	1154		2885	1156		1508.32	1153.81		2174.32	1154.04		2884.98	1156.23
1508	1154		2175	1154		2886	1156		1508.78	1153.89		2174.78	1154.12		2885.37	1156.28
1509	1154		2175	1155		2886	1156		1509.19	1153.99		2175.17	1154.19		2885.78	1156.36
1509	1154		2175	1155		2886	1156		1509.63	1154.13		2175.61	1154.3		2886.19	1156.44
1510	1154		2176	1155		2887	1156		1509.97	1154.23		2175.99	1154.42		2886.53	1156.53
1510	1154		2176	1155		2887	1156		1510.54	1154.25		2176.55	1154.42		2887.06	1156.55
1511	1154		2177	1155		2888	1156		1511.06	1154.26		2177.08	1154.45		2887.56	1156.57
1511	1154		2178	1155		2888	1157		1511.55	1154.3		2177.56	1154.54		2888.01	1156.66
1511	1154		2178	1155		2889	1156		1512.12	1154.35		2178.07	1154.56		2888.5	1156.7
1512	1154		2178	1155		2889	1156		1512.56	1154.42		2178.49	1154.62		2888.91	1156.74
1512	1154		2179	1155		2889	1157		1512.95	1154.47		2178.86	1154.68		2889.23	1156.79
1513	1155		2179	1155		2890	1157		1513.41	1154.56		2179.36	1154.77		2889.72	1156.89
1513	1155		2180	1155		2890	1157		1513.7	1154.6		2179.63	1154.82		2889.97	1156.92
1514	1155		2180	1155		2891	1157		1514.23	1154.64		2180.14	1154.86		2890.5	1156.95
1514	1154		2180	1155		2891	1157		1514.64	1154.66		2180.53	1154.86		2890.85	1156.95
1514	1155		2181	1155		2891	1157		1515.08	1154.58		2180.91	1154.78		2891.19	1156.86
1515	1155		2181	1155		2892	1157		1515.36	1154.62		2181.17	1154.8		2891.5	1156.87
1515	1154		2182	1155		2892	1157		1515.85	1154.63		2181.63	1154.82		2891.94	1156.89
1516	1155		2182	1155		2893	1157		1516.23	1154.58		2182.04	1154.76		2892.36	1156.83
1516	1154		2182	1155		2893	1157		1516.78	1154.61		2182.52	1154.81		2892.88	1156.89
1516	1155		2183	1155		2893	1157		1517.2	1154.57		2182.9	1154.78		2893.27	1156.86
1517	1155		2183	1155		2893	1157		1517.39	1154.57		2183.09	1154.78		2893.46	1156.85
1517	1155		2183	1155		2894	1157		1517.68	1154.63		2183.37	1154.82		2893.73	1156.88
1517	1155		2184	1155		2894	1157		1517.99	1154.63		2183.67	1154.82		2894	1156.89
1517	1155		2184	1155		2894	1157		1518.25	1154.64		2183.92	1154.83		2894.23	1156.89
1518	1155		2184	1155		2895	1157		1518.53	1154.68		2184.17	1154.86		2894.53	1156.91
1518	1155		2184	1155		2895	1157		1518.99	1154.67		2184.58	1154.84		2894.96	1156.91
1518	1155		2185	1155		2895	1157		1519.24	1154.62		2184.85	1154.82		2895.21	1156.9
1519	1155		2185	1155		2896	1157		1519.54	1154.56		2185.19	1154.74		2895.59	1156.81
1519	1154		2185	1155		2896	1156		1519.8	1154.56		2185.42	1154.71		2895.84	1156.78
1519	1154		2186	1155		2896	1156		1520.09	1154.52		2185.73	1154.69		2896.16	1156.76
1519	1154		2186	1155		2896	1157		1520.36	1154.49		2185.97	1154.67		2896.39	1156.74
1519	1154		2186	1155		2896	1157		1520.49	1154.49		2186.12	1154.66		2896.56	1156.75
1520	1154		2186	1155		2897	1156		1520.64	1154.46		2186.26	1154.61		2896.74	1156.7
1520	1154		2186	1155		2897	1156		1520.79	1154.44		2186.44	1154.58		2896.93	1156.65
1520	1154		2186	1155		2897	1156		1520.86	1154.41		2186.54	1154.53		2897.04	1156.6
1520	1154		2186	1155		2897	1156		1520.95	1154.37		2186.66	1154.51		2897.16	1156.57
1520	1154		2186	1155		2897	1156		1521.04	1154.36		2186.75	1154.49		2897.27	1156.56
1520	1154		2186	1155		2897	1156		1521.2	1154.32		2186.87	1154.42		2897.42	1156.47
1520	1154		2186	1155		2897	1156		1521.35	1154.31		2187.01	1154.41		2897.57	1156.46
1520	1154		2186	1155		2898	1156		1521.37	1154.3		2187.05	1154.38		2897.62	1156.43
1520	1154		2187	1155		2898	1156		1521.45	1154.32		2187.14	1154.41		2897.71	1156.46
1520	1154		2187	1155		2898	1156		1521.47	1154.35		2187.15	1154.43		2897.73	1156.46
1520	1154		2187	1155		2898	1156		1521.46	1154.39		2187.16	1154.45		2897.73	1156.47
1520	1154		2187	1155		2898	1156		1521.48	1154.4		2187.17	1154.47		2897.75	1156.48
1520	1154		2187	1155		2898	1156		1521.49	1154.41		2187.19	1154.47		2897.77	1156.49
1520	1154		2187	1155		2898	1156		1521.5	1154.39		2187.21	1154.45		2897.79	1156.46
1520	1154		2187	1155		2898	1156		1521.52	1154.38		2187.22	1154.42		2897.81	1156.42
1520	1154		2187	1155		2898	1156		1521.51	1154.41		2187.22	1154.46		2897.81	1156.45
1520	1155		2187	1155		2898	1156		1521.53	1154.41		2187.26	1154.45		2897.86	1156.45
1520	1155		2187	1155		2898	1156		1521.56	1154.57		2187.32	1154.59		2897.93	1156.54
1521	1155		2187	1155		2898	1156		1521.51	1154.66		2187.29	1154.66		2897.92	1156.6
1521	1155		2187	1155		2898	1156		1521.57	1154.76		2187.34	1154.74		2897.99	1156.64
1521	1155		2187	1155		2898	1156		1521.69	1154.83		2187.5	1154.81		2898.16	1156.67
1521	1155		2187	1155		2898	1157		1521.83	1154.93		2187.64	1154.9		2898.31	1156.75
1521	1155		2187	1155		2898	1157		1521.9	1154.96		2187.74	1154.92		2898.43	1156.79
1521	1155		2188	1155		2898	1157		1522	1154.98		2187.87	1154.94		2898.58	1156.79
1521	1155		2188	1155		2898	1157		1522.07	1155		2187.96	1154.95		2898.66	1156.79
1521	1155		2188	1155		2899	1157		1522.12	1155.04		2188.01	1154.96		2898.72	1156.8
1521	1155		2188	1155		2899	1157		1522.19	1155.09		2188.09	1154.98		2898.82	1156.79
1521	1155		2188	1155		2899	1156		1522.24	1155.08		2188.15	1154.97		2898.89	1156.76
1522	1155		2188	1155		2899	1156		1522.38	1155.08		2188.32	1154.95		2899.09	1156.72
1522	1155		2188	1155		2899	1157		1522.57	1155.09		2188.55	1154.95		2899.32	1156.72
1522	1155		2188	1155		2899	1157		1522.69	1155.12		2188.69	1154.99		2899.47	1156.74
1522	1155		2188	1155		2899	1157		1522.77	1155.13		2188.77	1154.97		2899.55	1156.72
1522	1155		2188	1155		2899	1157		1522.84	1155.14		2188.84	1154.97		2899.62	1156.7
1522	1155		2189	1155		2900	1156		1522.9	1155.13		2188.9	1154.95		2899.7	1156.66
1522	1155		2189	1155		2900	1156		1522.97	1155.08		2188.98	1154.89		2899.8	1156.61
1522	1155		2189	1155		2900	1156		1522.98	1155.05		2188.99	1154.85		2899.8	1156.57

## Sheet: Figure6c
Time [s]	delta_x [pixel]	delta_y [pixel]	theta [deg]	scale [%]
0	0	0	0.166074	1
0.0333333	-0.143044	0.076257	0.164128	0.999811
0.0666667	-0.232859	0.139828	0.165788	0.999607
0.1	-0.378823	0.200532	0.165766	0.999446
0.133333	-0.506411	0.259309	0.166537	0.999235
0.166667	-0.544155	0.206966	0.165525	0.999049
0.2	-0.746568	0.238027	0.164927	0.998866
0.233333	-0.889198	0.340676	0.166652	0.998734
0.266667	-0.979101	0.394296	0.16558	0.998581
0.3	-1.01575	0.458647	0.165961	0.998452
0.333333	-1.14556	0.519014	0.167446	0.998309
0.366667	-1.3496	0.543176	0.167254	0.998128
0.4	-1.47554	0.602635	0.166023	0.998013
0.433333	-1.56552	0.648896	0.164981	0.99789
0.466667	-1.61382	0.708912	0.164751	0.997775
0.5	-1.62441	0.738219	0.16538	0.997679
0.533333	-1.66935	0.783449	0.166179	0.99756
0.566667	-1.70781	0.852031	0.165002	0.997512
0.6	-1.71204	0.908919	0.163768	0.997415
0.633333	-1.70384	0.948951	0.16312	0.997319
0.666667	-1.5931	0.982926	0.163289	0.997249
0.7	-1.48886	1.01507	0.163074	0.997173
0.733333	-1.2939	1.04371	0.162766	0.997062
0.766667	-1.13025	1.09663	0.163151	0.997009
0.8	-0.911569	1.15238	0.162778	0.996949
0.833333	-0.794992	1.1738	0.162625	0.996892
0.866667	-0.66493	1.16163	0.161407	0.99683
0.9	-0.579463	1.15725	0.16073	0.996786
0.933333	-0.355547	1.19864	0.16184	0.996709
0.966667	-0.312693	1.17386	0.161322	0.99671
1	-0.125813	1.14782	0.161412	0.996665
1.03333	0.105713	1.13732	0.162029	0.996646
1.06667	0.26976	1.07759	0.162531	0.996591
1.1	0.485453	1.0254	0.162992	0.996552
1.13333	0.675817	0.891545	0.163218	0.996552
1.16667	0.889002	0.861974	0.162389	0.996491
1.2	0.944463	0.892337	0.162059	0.996473
1.23333	1.03665	0.901593	0.161642	0.996439
1.26667	1.11325	0.881761	0.160467	0.996408
1.3	1.16812	0.875093	0.159771	0.996374
1.33333	1.25648	0.87801	0.159161	0.996336
1.36667	1.31682	0.909363	0.157715	0.996311
1.4	1.34243	0.971459	0.157516	0.996266
1.43333	1.44611	1.05166	0.157922	0.996228
1.46667	1.55659	1.08042	0.157181	0.9962
1.5	1.61892	1.10926	0.157183	0.996191
1.53333	1.71375	1.12579	0.156939	0.996173
1.56667	1.81219	1.0797	0.156715	0.996196
1.6	1.86444	1.0433	0.156317	0.996195
1.63333	1.85904	1.0215	0.155927	0.996174
1.66667	1.86179	0.979536	0.155254	0.99615
1.7	1.96525	0.882424	0.153481	0.996136
1.73333	2.0065	0.832715	0.152524	0.996127
1.76667	2.04749	0.804658	0.151462	0.99612
1.8	2.16108	0.771863	0.151157	0.996116
1.83333	2.25878	0.828271	0.150788	0.996145
1.86667	2.34186	0.842994	0.15109	0.996138
1.9	2.43689	0.891847	0.152059	0.996124
1.93333	2.63097	0.921541	0.152676	0.996149
1.96667	2.65175	0.940756	0.1521	0.996196
2	2.81138	0.926738	0.150394	0.99623
2.03333	2.91953	0.92774	0.149325	0.996273
2.06667	3.13578	0.97823	0.148613	0.996286
2.1	3.33736	1.08117	0.14749	0.996307
2.13333	3.51234	1.14772	0.147033	0.996347
2.16667	3.66358	1.21256	0.145902	0.996416
2.2	3.911	1.29376	0.146496	0.996471
2.23333	4.13944	1.47089	0.147398	0.996484
2.26667	4.30708	1.60404	0.145152	0.996525
2.3	4.49034	1.71525	0.144686	0.99656
2.33333	4.65991	1.79717	0.145813	0.996611
2.36667	4.9193	1.87751	0.146144	0.996632
2.4	5.18082	1.95793	0.145601	0.996657
2.43333	5.44738	2.00204	0.145939	0.996696
2.46667	5.59256	2.06531	0.148144	0.996738
2.5	5.75631	2.13343	0.148063	0.996797
2.53333	5.97512	2.12516	0.146832	0.996808
2.56667	6.23369	2.12953	0.145148	0.996865
2.6	6.46214	2.13595	0.145608	0.996893
2.63333	6.59446	2.10374	0.144859	0.996952
2.66667	6.90045	2.1149	0.146423	0.997019
2.7	7.14053	2.12377	0.145433	0.997048
2.73333	7.37526	2.11341	0.143597	0.997091
2.76667	7.68178	2.06692	0.143208	0.997169
2.8	8.10951	1.99675	0.142597	0.9972
2.83333	8.53664	1.93666	0.143953	0.997217
2.86667	8.99486	1.88837	0.142548	0.997279
2.9	9.41559	1.85544	0.140864	0.997353
2.93333	9.67493	1.76334	0.139333	0.997372
2.96667	10.0524	1.65378	0.138246	0.997469
3	10.3097	1.6484	0.138123	0.997492
3.03333	10.6722	1.61908	0.138981	0.997589
3.06667	10.9323	1.58604	0.139144	0.997649
3.1	11.292	1.53943	0.139485	0.997736
3.13333	11.6857	1.4094	0.139167	0.99783
3.16667	11.9293	1.27489	0.13863	0.997858
3.2	12.1768	1.14472	0.137459	0.997923
3.23333	12.544	1.00804	0.137793	0.99799
3.26667	12.7849	0.931492	0.139492	0.998092
3.3	13.1026	0.874985	0.139349	0.998167
3.33333	13.4692	0.775614	0.137931	0.998236
3.36667	13.6884	0.713883	0.137181	0.998268
3.4	13.9272	0.653558	0.137458	0.998372
3.43333	14.3154	0.591431	0.137006	0.99845
3.46667	14.652	0.492702	0.13517	0.998528
3.5	15.1122	0.325347	0.133423	0.998583
3.53333	15.2903	0.28103	0.132864	0.998635
3.56667	15.5718	0.29005	0.135512	0.998751
3.6	15.9188	0.149362	0.136869	0.998807
3.63333	16.2894	0.152302	0.136817	0.998861
3.66667	16.5665	0.084903	0.136064	0.9989
3.7	16.8678	-0.088001	0.134089	0.998989
3.73333	17.1827	-0.170626	0.134818	0.999045
3.76667	17.5257	-0.310793	0.135282	0.999116
3.8	17.9011	-0.462476	0.134571	0.999201
3.83333	18.1908	-0.500058	0.134062	0.999257
3.86667	18.4683	-0.583003	0.133424	0.999318
3.9	18.7889	-0.688167	0.13351	0.9994
3.93333	19.0702	-0.799752	0.13297	0.999453
3.96667	19.2509	-0.930294	0.132135	0.999527
4	19.4494	-1.05391	0.133904	0.999571
4.03333	19.6488	-1.19217	0.132446	0.999632
4.06667	19.7952	-1.3223	0.129422	0.9997
4.1	19.9903	-1.40952	0.129563	0.999784
4.13333	20.1791	-1.48544	0.130298	0.999841
4.16667	20.2905	-1.58966	0.128155	0.999909
4.2	20.4984	-1.68847	0.126744	0.999971
4.23333	20.6459	-1.77863	0.126168	1.00004
4.26667	20.705	-1.78303	0.127438	1.00012
4.3	20.7771	-1.85348	0.12815	1.00018
4.33333	20.8388	-1.93442	0.128421	1.00023
4.36667	20.9692	-2.00957	0.126818	1.00032
4.4	21.0817	-2.10355	0.125187	1.00041
4.43333	21.2994	-2.20457	0.124913	1.00044
4.46667	21.3608	-2.22089	0.125696	1.0005
4.5	21.6594	-2.24684	0.125341	1.00059
4.53333	21.9479	-2.26667	0.125153	1.00069
4.56667	22.2539	-2.30547	0.125234	1.00075
4.6	22.5646	-2.28896	0.124691	1.0008
4.63333	22.8851	-2.25219	0.126276	1.00089
4.66667	23.2272	-2.21569	0.123492	1.00092
4.7	23.468	-2.16113	0.119998	1.00095
4.73333	23.6746	-2.10172	0.12223	1.00099
4.76667	23.9772	-2.04864	0.121816	1.00104
4.8	24.2773	-1.9837	0.120791	1.00107
4.83333	24.5157	-1.926	0.12109	1.00109
4.86667	24.8217	-1.87824	0.122375	1.0012
4.9	25.1771	-1.86051	0.121836	1.00123
4.93333	25.4818	-1.83331	0.121597	1.00122
4.96667	25.7071	-1.8426	0.120671	1.00128
5	26.028	-1.69176	0.121542	1.00129
5.03333	26.2406	-1.61133	0.122382	1.0013
5.06667	26.5234	-1.46525	0.120657	1.00135
5.1	26.7671	-1.41372	0.119134	1.00138
5.13333	26.9916	-1.35504	0.118982	1.00142
5.16667	27.3027	-1.26311	0.117649	1.00148
5.2	27.5643	-1.20648	0.118338	1.0015
5.23333	27.8415	-1.16485	0.117266	1.00154
5.26667	27.8944	-1.14812	0.117708	1.00158
5.3	28.1582	-1.14892	0.118215	1.00161
5.33333	28.4164	-1.11694	0.116614	1.00166
5.36667	28.6669	-1.00329	0.116622	1.00168
5.4	28.815	-0.851622	0.118222	1.00173
5.43333	28.9927	-0.792326	0.117482	1.00177
5.46667	29.2692	-0.640256	0.118216	1.00181
5.5	29.4976	-0.513941	0.11866	1.00183
5.53333	29.637	-0.379382	0.117669	1.00189
5.56667	29.7156	-0.346799	0.116821	1.00194
5.6	29.9042	-0.292799	0.114573	1.00197
5.63333	30.0978	-0.193502	0.11337	1.00202
5.66667	30.2024	-0.054401	0.115508	1.00206
5.7	30.4344	-0.034486	0.114391	1.00208
5.73333	30.6545	-0.012392	0.115034	1.00211
5.76667	30.7131	-0.001093	0.115349	1.00215
5.8	30.8446	0.001584	0.116246	1.00219
5.83333	30.9887	-0.038203	0.116985	1.00221
5.86667	31.1618	-0.051561	0.116821	1.00222
5.9	31.3116	-0.101949	0.115869	1.00226
5.93333	31.3272	-0.045585	0.115844	1.00228
5.96667	31.428	0.025681	0.117545	1.00229
6	31.5596	0.110169	0.11845	1.0023
6.03333	31.6918	0.195614	0.119651	1.00233
6.06667	31.8836	0.175259	0.118212	1.00233
6.1	31.913	0.263008	0.119455	1.00236
6.13333	32.0047	0.251843	0.119031	1.00236
6.16667	32.0329	0.280362	0.119327	1.00235
6.2	32.0216	0.301466	0.119221	1.00235
6.23333	32.0106	0.314517	0.119009	1.00235
6.26667	32.0059	0.314749	0.117251	1.00235
6.3	32.0179	0.318906	0.116039	1.00235
6.33333	32.0526	0.308137	0.11503	1.00231
6.36667	31.9961	0.348391	0.116773	1.00235
6.4	31.9552	0.356242	0.117219	1.00236
6.43333	31.9162	0.323896	0.117287	1.00236
6.46667	31.8466	0.300133	0.117	1.00237
6.5	31.8009	0.295764	0.116948	1.00237
6.53333	31.7842	0.290417	0.116765	1.00238
6.56667	31.7536	0.290453	0.116206	1.00239
6.6	31.7194	0.329117	0.115441	1.00241
6.63333	31.5469	0.390499	0.114595	1.00241
6.66667	31.4454	0.422623	0.113559	1.00239
6.7	31.4068	0.431863	0.113151	1.00239
6.73333	31.3584	0.480652	0.113045	1.0024
6.76667	31.3069	0.469496	0.112413	1.0024
6.8	31.2133	0.488755	0.112293	1.00241
6.83333	31.1441	0.484604	0.110842	1.00243
6.86667	31.0924	0.484555	0.109319	1.00242
6.9	31.0418	0.504871	0.107206	1.00242
6.93333	30.8273	0.523768	0.105514	1.00241
6.96667	30.7048	0.540207	0.104918	1.00244
7	30.6248	0.552405	0.1045	1.00245
7.03333	30.5052	0.566817	0.104523	1.00246
7.06667	30.4784	0.574304	0.104043	1.00243
7.1	30.3048	0.626888	0.104109	1.00244
7.13333	30.179	0.680254	0.104193	1.00246
7.16667	29.959	0.729188	0.10425	1.00244
7.2	29.8014	0.790553	0.1044	1.00245
7.23333	29.7729	0.813581	0.104777	1.00246
7.26667	29.6102	0.812175	0.103908	1.00247
7.3	29.4745	0.807492	0.104056	1.00247
7.33333	29.3098	0.788736	0.103687	1.00245
7.36667	29.1887	0.797669	0.104513	1.00245
7.4	29.0463	0.7893	0.10549	1.00245
7.43333	28.841	0.774552	0.106227	1.00244
7.46667	28.6696	0.756265	0.105661	1.00242
7.5	28.3721	0.803968	0.105099	1.00242
7.53333	28.0766	0.81427	0.105077	1.00241
7.56667	27.7912	0.739008	0.104117	1.0024
7.6	27.5137	0.649543	0.104196	1.00241
7.63333	27.2689	0.537473	0.103824	1.00243
7.66667	26.9834	0.29938	0.102283	1.00244
7.7	26.6784	0.190938	0.100767	1.00243
7.73333	26.2227	0.109126	0.099293	1.00248
7.76667	25.8063	0.011646	0.0986715	1.00248
7.8	25.3658	-0.134969	0.0959895	1.0025
7.83333	25.0272	-0.228304	0.0956272	1.00251
7.86667	24.4618	-0.247791	0.0960258	1.00253
7.9	23.9361	-0.256687	0.0962542	1.00255
7.93333	23.4455	-0.296862	0.0983779	1.00258
7.96667	22.8821	-0.352356	0.0976872	1.00263
8	22.441	-0.417497	0.0966302	1.00266
8.03333	22.0536	-0.467937	0.0965125	1.0027
8.06667	21.5947	-0.555145	0.0972678	1.00268
8.1	21.3042	-0.602975	0.0965447	1.00271
8.13333	20.7695	-0.641584	0.0962935	1.00271
8.16667	20.3589	-0.661323	0.0952716	1.00276
8.2	19.9177	-0.584978	0.0945449	1.00283
8.23333	19.6422	-0.621158	0.0937822	1.00281
8.26667	19.1547	-0.630468	0.093884	1.00284
8.3	18.7705	-0.578561	0.0935997	1.00281
8.33333	18.2238	-0.614398	0.0947653	1.00283
8.36667	17.7981	-0.573254	0.0954089	1.00286
8.4	17.6075	-0.572219	0.0948908	1.00286
8.43333	17.3187	-0.630094	0.0938741	1.00287
8.46667	17.0062	-0.630621	0.0942553	1.0029
8.5	16.7484	-0.637681	0.0937233	1.00292
8.53333	16.4664	-0.683333	0.0926262	1.00291
8.56667	16.0146	-0.671161	0.0932087	1.00293
8.6	15.7577	-0.624859	0.0948638	1.00294
8.63333	15.4575	-0.558081	0.0938501	1.00288
8.66667	15.2045	-0.555037	0.0928018	1.00288
8.7	14.9115	-0.520612	0.0933135	1.00286
8.73333	14.6446	-0.493598	0.0936562	1.00288
8.76667	14.5118	-0.486068	0.0942743	1.00286
8.8	14.3617	-0.456963	0.0932047	1.00284
8.83333	14.2113	-0.436409	0.0922376	1.00281
8.86667	14.1395	-0.407381	0.0911121	1.00278
8.9	14.0499	-0.371929	0.0916022	1.00276
8.93333	13.9569	-0.361927	0.0916461	1.00274
8.96667	13.8039	-0.318714	0.089762	1.00275
9	13.6512	-0.313293	0.0893023	1.00275
9.03333	13.6259	-0.297236	0.0886738	1.00273
9.06667	13.5455	-0.319935	0.0889699	1.00272
9.1	13.5347	-0.353639	0.0876722	1.00272
9.13333	13.5389	-0.38947	0.0866886	1.00271
9.16667	13.5241	-0.404226	0.086496	1.00271
9.2	13.5112	-0.410234	0.0863789	1.0027
9.23333	13.4985	-0.392802	0.0861446	1.0027
9.26667	13.485	-0.37762	0.0851547	1.0027
9.3	13.4921	-0.40641	0.0849773	1.00269
9.33333	13.4696	-0.407263	0.0851345	1.00267
9.36667	13.4353	-0.568663	0.082264	1.00265
9.4	13.488	-0.657615	0.0807753	1.00261
9.43333	13.4297	-0.756393	0.0785192	1.00261
9.46667	13.3107	-0.834302	0.07643	1.00256
9.5	13.1749	-0.930159	0.0755468	1.00255
9.53333	13.0991	-0.958641	0.0760479	1.00253
9.56667	12.9983	-0.977413	0.0752619	1.00249
9.6	12.9265	-1.00459	0.0742659	1.00249
9.63333	12.8814	-1.0443	0.073056	1.00247
9.66667	12.8121	-1.08819	0.0707219	1.00245
9.7	12.7565	-1.07813	0.0701394	1.00244
9.73333	12.6247	-1.08252	0.06811	1.00239
9.76667	12.4256	-1.08644	0.0679617	1.00237
9.8	12.3082	-1.11945	0.0673353	1.00234
9.83333	12.2284	-1.13415	0.0658524	1.00234
9.86667	12.1583	-1.13792	0.0649357	1.00234
9.9	12.1001	-1.12583	0.0639051	1.00233
9.93333	12.0294	-1.07898	0.0636105	1.00231
9.96667	12.0214	-1.05254	0.063157	1.00231

## Sheet: Figure6d
Without compensation			Coarse compensation			Ultra-fine compensation
x	y		x	y		x	y
-15	0		-1	0		0.2	0
-15.2749	0.0780538		-0.725081	0.921946		0.199198	0.0130746
-15.5246	0.129374		-0.475422	-0.129374		0.227381	0.00662835
-15.7673	0.182928		-0.232676	-0.182928		0.21211	0.0109024
-16.0211	0.240525		0.0210809	-0.240525		0.198315	0.0036576
-16.1987	0.200512		-0.801314	0.799488		0.20261	0.00211065
-16.4872	0.244259		-0.51275	0.755741		0.161227	-0.0066576
-16.7376	0.321851		-0.262353	0.678149		0.177465	0.00157275
-16.945	0.408507		-0.05497	0.591493		0.200237	-0.0196631
-17.0498	0.486935		0.0498368	0.513065		0.175866	-0.0311901
-17.2728	0.524953		0.272781	0.475047		0.172214	-0.0230256
-17.5534	0.538197		-0.446645	0.461803		0.117507	-0.0109324
-17.7918	0.614043		-0.208248	0.385957		0.159642	-0.0123456
-17.95	0.683991		-0.0500413	0.316009		0.143776	-0.0217958
-18.0342	0.751143		0.0342413	0.248857		0.0997919	-0.0275061
-18.0998	0.775686		0.0998294	0.224315		0.0878248	-0.0300852
-18.2397	0.811433		0.239731	0.188567		0.09845	-0.0310618
-18.3012	0.880648		1.30117	0.119352		0.0843601	-0.0151605
-18.3447	0.929054		1.34474	0.0709461		0.0610844	0.0101343
-18.4061	0.967944		1.40609	0.0320556		0.0626279	0.018257
-18.373	1.00757		1.37303	-0.0075738		0.0886469	0.0133174
-18.3122	1.03759		1.31223	-0.0375888		0.0808888	0.0166995
-18.1992	1.08269		1.19925	-0.0826929		0.0905365	0.00472965
-18.0791	1.13467		2.07912	-0.13467		0.0947156	0.00117075
-17.9202	1.1833		1.92019	0.816698		0.120911	0.0129121
-17.8449	1.21465		1.84495	0.785348		0.118454	0.00064545
-17.7627	1.2087		1.76268	0.791298		0.125877	0.0169847
-17.6833	1.21738		1.68331	0.782624		0.0992552	0.0038691
-17.4781	1.25141		1.47813	-0.251414		0.0689253	0.0042228
-17.4357	1.23143		2.43569	-0.231434		0.0709865	0.0075189
-17.2686	1.18096		2.26864	-0.180964		0.0627224	0.0278485
-17.0498	1.15954		2.04977	-0.159542		0.0659225	0.0234086
-16.9494	1.0969		1.94938	-0.0968958		0.0900142	0.0274827
-16.7367	1.04875		1.73667	-0.0487515		0.0614398	0.0176626
-16.5565	0.943852		2.55651	0.0561477		0.0696194	-0.00379995
-16.3866	0.923096		2.38656	0.0769041		0.0770338	-0.0039807
-16.351	0.941026		2.35102	0.058974		0.0816502	0.0129783
-16.2877	0.952987		2.28766	0.0470127		0.0901829	0.0172353
-16.2368	0.951311		2.23676	0.0486885		0.0994988	0.0087975
-16.2005	0.954797		2.20054	0.0452034		0.0878881	0.0066576
-16.1301	0.962772		2.13014	0.0372276		0.0763118	0.0119206
-16.0851	1.00229		2.08514	-0.0022884		0.0838537	0.0153904
-16.0877	1.06164		2.08768	-0.0616362		0.0817481	0.0176624
-16.0138	1.14387		2.01384	-0.143873		0.0746555	0.00787245
-15.9136	1.17292		1.91364	-0.172915		0.0624577	0.014783
-15.8618	1.20778		1.86181	-0.207778		0.0634051	0.0109651
-15.7592	1.22809		1.75924	-0.228092		0.0549418	0.0080709
-15.6574	1.18211		2.65744	-0.182105		0.052438	0.015726
-15.6014	1.1473		2.60141	-0.147299		0.0470212	0.0180049
-15.6087	1.13126		2.60866	-0.131262		0.0463637	0.0167088
-15.6215	1.09486		2.62153	-0.0948639		0.0366086	0.0163638
-15.5283	1.02775		2.52835	-0.0277494		0.0395386	0.014624
-15.4949	0.990896		2.49491	0.0091041		0.0489341	0.009645
-15.4481	0.972979		2.44809	0.027021		0.0318401	0.00895305
-15.3089	0.930979		2.30891	0.0690213		0.0191985	0.0271803
-15.194	1.00657		2.19395	-0.006567		0.00956825	0.0113898
-15.1137	1.01278		2.11367	-0.0127797		0.0175837	0.0183519
-15.0233	1.05073		2.02329	-0.0507342		0.0215828	0.0101354
-14.7975	1.07789		1.79751	-0.0778899		-0.0072043	0.0056313
-14.72	1.11097		2.71999	-0.110975		-0.0283919	0.0009519
-14.5313	1.11747		2.53132	-0.117466		-0.0313122	0.00091185
-14.387	1.13332		2.38696	-0.13332		-0.0298129	-0.003426
-14.1586	1.19154		2.15856	-0.191535		-0.0328087	0.0022533
-13.9537	1.30476		1.95369	-0.304759		-0.0132533	0.0074958
-13.7468	1.39466		1.74685	-0.394661		-0.0285775	-0.017586
-13.5618	1.49182		2.56181	0.508177		-0.0196895	-0.0332416
-13.2575	1.55247		2.25753	0.447527		-0.0315308	-0.0239418
-13.0162	1.70152		2.01617	0.298475		-0.0295245	0.00085485
-12.8229	1.87052		1.8229	0.129476		-0.0345236	-0.00581475
-12.6125	1.9758		1.61253	0.024204		-0.0342709	0.00057645
-12.3733	2.04281		2.37334	-0.0428079		-0.0706834	0.0061119
-12.086	2.12279		2.086	-0.122793		-0.0815345	-0.003495
-11.7984	2.22139		1.79843	-0.221394		-0.0863468	-0.0113192
-11.5256	2.26052		1.52555	-0.260517		-0.0677116	-0.00873795
-11.3196	2.2977		1.3196	-0.297705		-0.0972568	-0.0085581
-11.1047	2.35924		2.10469	-0.35924		-0.121097	-0.00039555
-10.8968	2.37148		1.89678	0.62852		-0.0908595	-0.0201465
-10.6293	2.40851		1.62927	0.591492		-0.0699276	-0.0296885
-10.341	2.41842		1.34103	-0.418422		-0.107146	-0.0305517
-10.1637	2.37895		1.16365	-0.37895		-0.111341	-0.013573
-9.85062	2.37166		1.85062	-0.371655		-0.0842465	-0.0179411
-9.58082	2.39086		1.58082	-0.390862		-0.1005	-0.011895
-9.29135	2.39997		1.29135	-0.399967		-0.123969	-0.0126251
-8.9568	2.35686		1.9568	-0.356861		-0.0990157	-0.00803535
-8.54947	2.29305		1.54947	-0.293046		-0.0624713	-0.00821775
-8.0979	2.18494		1.0979	-0.184938		-0.0750982	0.0134865
-7.63931	2.18052		1.63931	-0.180519		-0.0337204	-0.00365775
-7.18374	2.15657		1.18374	-0.156573		-0.0179839	0.0016461
-6.93409	2.09447		0.934093	-0.0944664		0.0054935	-0.0187038
-6.48218	1.97659		1.48218	0.0234096		-0.00430075	0.00953175
-6.21296	1.97486		1.21296	0.025137		0.003359	0.0108872
-5.79197	1.91329		0.791966	0.0867078		0.0115141	0.0157051
-5.50187	1.90078		1.50187	0.0992223		0.0243358	0.000144
-5.10347	1.86702		1.10347	0.132983		0.0428201	-0.0112321
-4.64808	1.72881		1.64808	-0.728805		0.0458108	-0.0067797
-4.35728	1.61273		1.35728	-0.612735		0.0280975	-0.012756
-4.07268	1.49943		1.07268	-0.499434		0.0367915	-0.0101544
-3.68537	1.34718		0.685374	-0.347182		0.0573863	-0.002346
-3.32037	1.2462		1.32037	-0.246198		0.012518	-0.0012912
-2.9649	1.18778		0.964897	-0.187779		0.0301698	0.0017241
-2.54444	1.1082		0.544437	-0.108201		0.0201406	0.0021477
-2.2789	1.05949		0.278898	-0.0594939		-0.0074242	0.00061425
-1.95905	0.9838		0.959046	0.0161997		-0.0153066	0.0132597
-1.53843	0.935285		0.538434	0.0647145		0.0012923	-0.00028815
-1.13272	0.850667		1.13272	0.149333		-0.0155743	0.00831585
-0.633609	0.722887		0.633609	0.277113		-0.0151639	-0.0193158
-0.404913	0.700633		0.404913	0.299367		-0.035152	-0.0287964
-0.0467071	0.660944		1.04671	-0.660944		-0.0256333	-0.00478155
0.387747	0.515588		0.612253	0.484412		-0.0791803	-0.0227001
0.80049	0.513721		0.19951	-0.513721		-0.0815902	-0.0218325
1.09203	0.456682		-0.0920311	-0.456682		-0.0728524	-0.0220084
1.42086	0.3026		0.579144	-0.3026		-0.0421148	-0.0189279
1.79089	0.204874		0.209111	-0.204874		-0.0557897	0.0017022
2.16598	0.06471		-0.165981	-0.06471		-0.0466306	-0.0115912
2.59329	-0.114728		0.406707	0.114728		-0.0419486	0.0267822
2.92533	-0.122744		0.0746705	0.122744		-0.0467201	-0.0126048
3.24865	-0.199321		-0.248652	0.199321		-0.0494215	-0.001947
3.61424	-0.294182		0.385757	0.294182		-0.0486748	-0.0149995
3.92477	-0.398584		0.0752303	-0.601416		-0.0365029	-0.01086
4.14173	-0.531647		-0.141728	-0.468353		-0.0120998	0.0069558
4.38821	-0.679162		-0.38821	-0.320838		-0.028739	-0.0078555
4.64052	-0.817781		-0.640521	-0.182219		-0.0494852	0.0242261
4.82301	-0.90591		-0.823005	-0.0940896		-0.0328252	0.0165232
5.03611	-0.968936		-0.0361105	-0.0310644		-0.0057379	-0.0021543
5.23943	-1.05699		-0.239434	0.0569907		0.0357966	-0.0066519
5.38659	-1.12913		-0.386588	0.12913		0.031502	-0.0162051
5.63228	-1.2223		-0.632278	0.222304		0.0275274	-0.00206565
5.82316	-1.29686		-0.823159	0.296863		0.0475967	-0.0229595
5.91582	-1.31679		-0.915818	-0.683211		0.0842161	-0.0101354
6.03718	-1.41371		-1.03718	-0.586293		0.0690458	0.00086925
6.1437	-1.5073		-1.1437	-0.492702		0.0569426	0.0067065
6.33662	-1.55672		-0.336624	-0.443283		0.0459938	0.011108
6.53451	-1.6419		-0.534506	-0.3581		0.0304167	0.012837
6.77338	-1.72796		-0.773381	-0.272042		0.0184799	0.00816975
6.86439	-1.75716		-0.864394	-0.242841		0.0375989	0.00546435
7.21643	-1.79753		-1.21643	-0.202468		0.0394496	0.0257466
7.54557	-1.80543		-0.545574	-0.194566		0.0714209	0.0146321
7.88482	-1.83943		-0.884821	-0.160574		0.0789917	0.00869625
8.21986	-1.81199		-1.21986	-0.188012		0.0884864	0.0143052
8.62787	-1.79082		-0.627872	-0.209178		0.0642101	-0.0020967
8.99369	-1.73526		-0.993689	-0.264744		0.0600494	0.01019
9.26109	-1.64206		-1.26109	-0.357936		0.0594026	0.0106947
9.50278	-1.60741		-0.50278	-0.392588		0.0478022	0.0224127
9.85888	-1.54618		-0.858877	-0.45382		0.0287315	0.0222435
10.1845	-1.46787		-1.1845	-0.532132		0.0279641	0.00325035
10.4436	-1.4138		-1.44361	-0.586202		0.0179857	0.0065916
10.8471	-1.37798		-0.847138	-0.622018		-0.011308	0.0128712
11.2002	-1.34887		-1.2002	0.348872		0.0117698	0.0120949
11.5456	-1.31438		-1.54561	-0.685618		-0.0346484	0.00344445
11.8334	-1.30044		-0.833447	0.300439		-0.0557562	-0.0160927
12.1819	-1.13638		-1.1819	0.136382		-0.0726779	-0.0299236
12.4243	-1.09316		-1.42427	0.0931599		-0.0973363	-0.00181935
12.7425	-0.938538		-1.74247	-0.0614619		-0.106753	0.00113505
13.0073	-0.882017		-2.00729	-0.117983		-0.0998977	0.0257341
13.2319	-0.825135		-1.23195	-0.174866		-0.0730892	0.0266528
13.5848	-0.714297		-1.58483	-0.285703		-0.0759569	0.0105871
13.8618	-0.657383		-1.86183	-0.342617		-0.0775724	0.00257625
14.1526	-0.601373		-2.15257	-0.398626		-0.0572441	-0.00021315
14.2307	-0.583547		-1.23075	-0.416452		-0.0650678	-0.0093015
14.5224	-0.601243		-1.52238	-0.398757		-0.0709283	0.0056886
14.8131	-0.549984		-1.81309	-0.450016		-0.0681518	0.0150207
15.0895	-0.419691		-2.0895	-0.580309		-0.0809816	-0.0013791
15.2518	-0.283883		-1.25176	-0.716117		-0.060937	-0.0155629
15.4647	-0.217194		-1.46466	0.217194		-0.0739456	-0.0166767
15.7521	-0.10554		-1.75214	0.10554		-0.0543505	0.022638
15.9783	0.0351411		-1.97831	-0.0351411		-0.0325413	0.0024438
16.1406	0.160113		-2.14058	-0.160113		-0.0224383	0.0178599
16.2495	0.201962		-2.24954	-0.201962		-0.0102524	0.0338951
16.463	0.293894		-2.46303	-0.293894		-0.0122554	0.0111339
16.6706	0.38705		-1.67063	-0.38705		0.00186335	0.0302349
16.7872	0.506046		-1.78721	-0.506046		0.0166147	0.0260277
17.0247	0.560493		-2.02466	-0.560493		0.0281815	0.0158256
17.2398	0.577103		-2.23979	-0.577103		0.0567866	-0.00339975
17.3348	0.586785		-2.33482	-0.586785		0.0479032	-0.00583395
17.4848	0.58481		-1.48479	-0.58481		0.049619	-0.0095766
17.6487	0.540133		-1.64869	-0.540133		0.0536118	-0.0022461
17.8287	0.51231		-1.82871	-0.51231		0.0433204	0.0160047
17.9902	0.462435		-1.99016	-0.462435		0.0663215	0.0118082
18.0292	0.523514		-2.02916	-0.523513		0.0585616	0.00671175
18.1305	0.567917		-2.13046	-0.567917		0.0588543	0.0103158
18.2591	0.65867		-2.25912	0.34133		0.0790366	-0.00486285
18.415	0.746119		-2.415	-0.746119		0.0726712	-0.00686595
18.6083	0.747683		-2.60834	0.252317		0.0661141	-0.0238542
18.647	0.821377		-1.64705	-0.821377		0.0712933	-0.00678525
18.7355	0.812801		-1.73553	0.187198		0.0713776	-0.0135936
18.7584	0.826843		-1.75838	0.173157		0.0785341	0.0055569
18.7535	0.844141		-1.75348	0.155859		0.0730417	0.0079269
18.7404	0.866346		-1.74043	0.133654		0.0741167	-0.005088
18.7388	0.878215		-1.73881	0.121785		0.0713468	0.0053586
18.7505	0.897363		-1.75054	0.102637		0.0694631	0.0019968
18.7715	0.898256		-2.77153	0.101744		0.0571924	-0.00753885
18.724	0.924455		-1.72396	-0.924455		0.0738967	0.00960045
18.6933	0.940087		-1.6933	-0.940087		0.0661871	-0.0125732
18.6578	0.905692		-1.65782	-0.905692		0.0601597	-0.0147895
18.601	0.884659		-1.60099	-0.884659		0.0561177	-0.00491205
18.5637	0.877994		-1.56371	-0.877994		0.0522334	-0.0011124
18.5463	0.878439		-1.5463	-0.878439		0.0573991	-0.00270525
18.5216	0.886692		-1.52159	-0.886692		0.064193	-0.0177408
18.4919	0.924185		-1.49194	-0.924185		0.0602695	-0.00990795
18.3392	0.984303		-1.33915	-0.984303		0.0485329	0.0098415
18.2188	1.03529		-2.21883	-1.03529		0.0566544	-0.00217305
18.1817	1.04644		-2.18166	-1.04644		0.0604001	0.0008184
18.1416	1.08171		-2.1416	-1.08171		0.0575431	0.0161782
18.0974	1.09031		-2.09741	-0.0903078		0.0460789	-0.0045534
18.0201	1.09945		-2.02005	-0.0994548		0.0387082	0.0115973
17.9516	1.11372		-1.95161	-0.11372		0.0441958	0.0167566
17.9089	1.13057		-1.90892	-0.130573		0.0301067	0.0190687
17.86	1.17321		-1.86004	-0.173212		0.0254087	0.00906345
17.6584	1.19451		-1.65841	-0.194513		0.00643115	0.0335412
17.5634	1.21671		-1.56337	-0.21671		0.0066416	0.029529
17.4912	1.23671		-1.49121	-0.236714		-0.0018412	0.021608
17.3846	1.25426		-1.38461	-0.25426		-0.0123115	0.0187998
17.3425	1.26781		-2.3425	-0.267808		-0.0060424	0.0249834
17.1985	1.32796		-2.19851	-0.327963		-0.0216096	0.013054
17.0809	1.39492		-2.08086	-0.394916		-0.0280591	-0.00079755
16.8603	1.44304		-1.86028	-0.443044		-0.0365555	-0.0002493
16.7165	1.51736		-1.71646	-0.51736		-0.0449078	-0.0201942
16.6992	1.53046		-1.69923	-0.530459		-0.0471643	-0.0137685
16.5575	1.54951		-1.55754	-0.549509		-0.0629032	-0.0140085
16.42	1.53696		-2.42004	-0.53696		-0.0550511	-0.0107658
16.2483	1.52369		-2.24828	-0.523691		-0.0632821	-0.0095217
16.1288	1.51402		-2.12882	-0.514018		-0.0639298	-0.0152356
16.0049	1.49606		-2.00494	-0.496064		-0.0890727	-0.00441705
15.8117	1.47377		-1.81175	-0.473772		-0.104178	-0.00174315
15.6537	1.45272		-2.65375	-0.452721		-0.125784	0.00136215
15.3346	1.50509		-2.33462	-0.505093		-0.112275	0.00341835
15.0254	1.52998		-2.02537	-0.529985		-0.111542	-0.0100529
14.7568	1.46011		-1.75678	-0.460112		-0.13255	-0.00704295
14.4883	1.34067		-2.4883	-0.340675		-0.135522	0.0203485
14.2387	1.22167		-2.23867	-1.22167		-0.116153	0.045132
13.9691	1.04645		-1.96909	-1.04645		-0.118253	-0.00973155
13.6761	0.964715		-2.67606	-0.964715		-0.145145	-0.0136192
13.2235	0.881216		-2.22351	-0.881216		-0.116332	-0.0039222
12.8332	0.811373		-2.83317	-0.811373		-0.137222	-0.0146079
12.3881	0.701225		-2.38808	-0.701225		-0.129717	-0.023183
12.015	0.576397		-3.01499	-0.576397		-0.0920708	0.0083466
11.4497	0.581626		-2.44974	-0.581626		-0.0753422	-0.0146871
10.9239	0.551658		-2.92392	-0.551658		-0.0654401	-0.00383925
10.4421	0.463962		-2.44211	-0.463962		-0.0512432	0.022785
9.93432	0.443109		-1.93432	-0.443109		-0.0701528	8.55e-05
9.50578	0.38418		-2.50578	-0.38418		-0.0695728	-0.00950835
9.13524	0.316846		-2.13524	-0.316846		-0.0541791	0.00961065
8.63941	0.234715		-2.63941	-1.23472		-0.0270374	0.0051378
8.36658	0.182429		-2.36658	-1.18243		-0.0292625	0.0131751
7.85922	0.141477		-2.85922	-1.14148		-0.0422259	0.0212097
7.4742	0.137665		-2.4742	-0.137665		-0.0429473	0.0217251
7.09079	0.222024		-2.09079	-1.22202		-0.0493157	0.0172974
6.83039	0.198989		-2.83039	-1.19899		-0.0732332	0.00817665
6.36914	0.18037		-2.36914	-0.18037		-0.0831168	0.0145012
5.95951	0.242521		-2.95951	-1.24252		-0.0628243	0.0138164
5.47581	0.193069		-2.47581	-0.193069		-0.124391	0.016793
5.09599	0.217932		-2.09599	-1.21793		-0.147186	0.0256205
4.9089	0.224622		-2.9089	-1.22462		-0.145691	0.0263998
4.63101	0.183215		-2.63101	-1.18321		-0.149964	0.0164004
4.32787	0.175275		-2.32787	-1.17528		-0.141901	0.0186023
4.08075	0.170415		-2.08075	-1.17041		-0.137461	0.0225797
3.82861	0.143931		-2.82861	-1.14393		-0.171758	0.0196681
3.41883	0.164938		-2.41883	-1.16494		-0.207187	0.00412665
3.1463	0.184531		-2.1463	-1.18453		-0.189036	0.0159855
2.81136	0.263727		-2.81136	-1.26373		-0.194087	0.00673635
2.58005	0.290663		-2.58005	-0.290663		-0.216876	-0.0043929
2.27482	0.313784		-2.27482	-0.313784		-0.217344	0.001731
2.03011	0.333764		-2.03011	-0.333763		-0.228894	0.00334785
1.88463	0.34238		-1.88463	-0.34238		-0.229549	-0.0096465
1.73503	0.386382		-2.73503	-0.386382		-0.245119	-0.00634725
1.55557	0.415866		-2.55557	-0.415866		-0.235946	7.005e-05
1.46067	0.470758		-2.46067	-0.470758		-0.232781	-0.0165278
1.34058	0.491513		-2.34058	-0.491513		-0.216174	-0.0109601
1.25391	0.508982		-2.25391	-0.508982		-0.23778	-0.0186213
1.12963	0.579316		-2.12963	-0.579316		-0.262511	-0.0131955
0.988037	0.592634		-1.98804	-0.592634		-0.273272	-0.0171923
0.954277	0.618416		-1.95428	-0.618416		-0.27015	-0.0219906
0.861798	0.587389		-1.8618	-0.58739		-0.269498	-0.0202949
0.847742	0.56896		-1.84774	-0.56896		-0.268786	-0.0155798
0.840193	0.546963		-1.84019	-0.546963		-0.264537	-0.0185272
0.825091	0.531701		-1.82509	-0.531701		-0.265288	-0.0180194
0.805961	0.528398		-1.80596	-0.528398		-0.262039	-0.0215033
0.788729	0.549817		-1.78873	-0.549817		-0.258138	-0.0213877
0.775664	0.575251		-1.77566	-0.575251		-0.265542	-0.0175533
0.776779	0.542752		-1.77678	-0.542752		-0.258916	-0.0104066
0.735825	0.54658		-1.73582	-1.54658		-0.253671	-0.017832
0.677551	0.411412		-1.67755	-1.41141		-0.246459	-0.0080043
0.710955	0.335076		-2.71095	-1.33508		-0.254366	-0.00706395
0.657704	0.258047		-2.6577	-1.25805		-0.264021	-0.0046431
0.504799	0.190655		-2.5048	-1.19065		-0.254641	0.0158434
0.35755	0.102179		-2.35755	-1.10218		-0.249722	0.0153589
0.260985	0.077441		-2.26099	-1.07744		-0.248968	0.00232605
0.133768	0.0649127		-2.13377	-1.06491		-0.244432	0.00952995
0.0367391	0.0501284		-2.03674	-1.05013		-0.223479	0.0096675
-0.0133486	0.0360113		-1.98665	-1.03601		-0.228745	-0.0048066
-0.0934483	0.0210833		-1.90655	-1.02108		-0.23705	-0.0069666
-0.150515	0.0333941		-1.84949	-1.03339		-0.239929	-0.00203655
-0.31654	0.0527447		-2.68346	-1.05274		-0.239196	-0.00321315
-0.54757	0.0542981		-2.45243	-1.0543		-0.228406	-0.00760605
-0.694826	0.0134393		-2.30517	-1.01344		-0.20824	0.00978765
-0.767107	0.0294065		-2.23289	-1.02941		-0.212709	0.0011553
-0.838537	0.0290594		-2.16146	-1.02906		-0.216705	-0.00158475
-0.896159	0.0487862		-2.10384	-1.04879		-0.226027	0.0072372
-0.984926	0.110028		-2.01507	-1.11003		-0.221007	-0.0100063
-0.991444	0.148054		-2.00856	-1.14805		-0.223814	-0.0052248

## Sheet: Figure6f
Time [s]	Deflection [mm]
0	0
0.0333333	0.043582
0.0666667	0.0220945
0.1	0.0363415
0.133333	0.012192
0.166667	0.0070355
0.2	-0.022192
0.233333	0.0052425
0.266667	-0.0655435
0.3	-0.103967
0.333333	-0.076752
0.366667	-0.0364415
0.4	-0.041152
0.433333	-0.0726525
0.466667	-0.091687
0.5	-0.100284
0.533333	-0.10354
0.566667	-0.050535
0.6	0.033781
0.633333	0.0608565
0.666667	0.0443915
0.7	0.055665
0.733333	0.0157655
0.766667	0.0039025
0.8	0.0430405
0.833333	0.0021515
0.866667	0.0566155
0.9	0.012897
0.933333	0.014076
0.966667	0.025063
1	0.0928285
1.03333	0.0780285
1.06667	0.091609
1.1	0.0588755
1.13333	-0.0126665
1.16667	-0.013269
1.2	0.043261
1.23333	0.057451
1.26667	0.029325
1.3	0.022192
1.33333	0.0397355
1.36667	0.0513015
1.4	0.0588745
1.43333	0.0262415
1.46667	0.0492765
1.5	0.0365505
1.53333	0.026903
1.56667	0.05242
1.6	0.0600165
1.63333	0.055696
1.66667	0.054546
1.7	0.0487465
1.73333	0.03215
1.76667	0.0298435
1.8	0.090601
1.83333	0.037966
1.86667	0.061173
1.9	0.0337845
1.93333	0.018771
1.96667	0.003173
2	0.0030395
2.03333	-0.01142
2.06667	0.007511
2.1	0.024986
2.13333	-0.05862
2.16667	-0.110805
2.2	-0.079806
2.23333	0.0028495
2.26667	-0.0193825
2.3	0.0019215
2.33333	0.020373
2.36667	-0.01165
2.4	-0.0377305
2.43333	-0.0291265
2.46667	-0.028527
2.5	-0.0013185
2.53333	-0.067155
2.56667	-0.0989615
2.6	-0.101839
2.63333	-0.0452435
2.66667	-0.0598035
2.7	-0.03965
2.73333	-0.0420835
2.76667	-0.0267845
2.8	-0.0273925
2.83333	0.044955
2.86667	-0.0121925
2.9	0.005487
2.93333	-0.062346
2.96667	0.0317725
3	0.0362905
3.03333	0.0523505
3.06667	0.00048
3.1	-0.0374405
3.13333	-0.022599
3.16667	-0.04252
3.2	-0.033848
3.23333	-0.00782
3.26667	-0.004304
3.3	0.005747
3.33333	0.007159
3.36667	0.0020475
3.4	0.044199
3.43333	-0.0009605
3.46667	0.0277195
3.5	-0.064386
3.53333	-0.095988
3.56667	-0.0159385
3.6	-0.075667
3.63333	-0.072775
3.66667	-0.0733615
3.7	-0.063093
3.73333	0.005674
3.76667	-0.0386375
3.8	0.089274
3.83333	-0.042016
3.86667	-0.00649
3.9	-0.0499985
3.93333	-0.0362
3.96667	0.023186
4	-0.026185
4.03333	0.0807535
4.06667	0.0550775
4.1	-0.007181
4.13333	-0.022173
4.16667	-0.054017
4.2	-0.0068855
4.23333	-0.0765315
4.26667	-0.0337845
4.3	0.0028975
4.33333	0.022355
4.36667	0.0370265
4.4	0.04279
4.43333	0.0272325
4.46667	0.0182145
4.5	0.085822
4.53333	0.0487735
4.56667	0.0289875
4.6	0.047684
4.63333	-0.006989
4.66667	0.0339665
4.7	0.035649
4.73333	0.074709
4.76667	0.074145
4.8	0.0108345
4.83333	0.021972
4.86667	0.042904
4.9	0.0403165
4.93333	0.0114815
4.96667	-0.0536425
5	-0.0997455
5.03333	-0.0060645
5.06667	0.0037835
5.1	0.0857805
5.13333	0.0888425
5.16667	0.0352905
5.2	0.0085875
5.23333	-0.0007105
5.26667	-0.031005
5.3	0.018962
5.33333	0.050069
5.36667	-0.004597
5.4	-0.0518765
5.43333	-0.055589
5.46667	0.07546
5.5	0.008146
5.53333	0.059533
5.56667	0.112984
5.6	0.037113
5.63333	0.100783
5.66667	0.086759
5.7	0.052752
5.73333	-0.0113325
5.76667	-0.0194465
5.8	-0.031922
5.83333	-0.007487
5.86667	0.053349
5.9	0.0393605
5.93333	0.0223725
5.96667	0.034386
6	-0.0162095
6.03333	-0.0228865
6.06667	-0.079514
6.1	-0.0226175
6.13333	-0.045312
6.16667	0.018523
6.2	0.026423
6.23333	-0.01696
6.26667	0.017862
6.3	0.006656
6.33333	-0.0251295
6.36667	0.0320015
6.4	-0.0419105
6.43333	-0.0492985
6.46667	-0.0163735
6.5	-0.003708
6.53333	-0.0090175
6.56667	-0.059136
6.6	-0.0330265
6.63333	0.032805
6.66667	-0.0072435
6.7	0.002728
6.73333	0.0539275
6.76667	-0.015178
6.8	0.0386575
6.83333	0.0558555
6.86667	0.0635625
6.9	0.0302115
6.93333	0.111804
6.96667	0.09843
7	0.0720265
7.03333	0.062666
7.06667	0.083278
7.1	0.0435135
7.13333	-0.0026585
7.16667	-0.000831
7.2	-0.067314
7.23333	-0.045895
7.26667	-0.046695
7.3	-0.035886
7.33333	-0.031739
7.36667	-0.0507855
7.4	-0.0147235
7.43333	-0.0058105
7.46667	0.0045405
7.5	0.0113945
7.53333	-0.0335095
7.56667	-0.0234765
7.6	0.0678285
7.63333	0.15044
7.66667	-0.0324385
7.7	-0.0453975
7.73333	-0.013074
7.76667	-0.048693
7.8	-0.0772765
7.83333	0.027822
7.86667	-0.048957
7.9	-0.0127975
7.93333	0.07595
7.96667	0.000285
8	-0.0316945
8.03333	0.0320355
8.06667	0.017126
8.1	0.043917
8.13333	0.070699
8.16667	0.072417
8.2	0.057658
8.23333	0.0272555
8.26667	0.0483375
8.3	0.0460545
8.33333	0.0559765
8.36667	0.0854015
8.4	0.0879995
8.43333	0.054668
8.46667	0.0620075
8.5	0.0752655
8.53333	0.0655605
8.56667	0.0137555
8.6	0.053285
8.63333	0.0224545
8.66667	-0.014643
8.7	0.00577
8.73333	0.0111595
8.76667	-0.032155
8.8	-0.0211575
8.83333	0.0002335
8.86667	-0.0550925
8.9	-0.0365335
8.93333	-0.062071
8.96667	-0.043985
9	-0.0573075
9.03333	-0.073302
9.06667	-0.0676495
9.1	-0.0519325
9.13333	-0.0617575
9.16667	-0.0600645
9.2	-0.0716775
9.23333	-0.0712925
9.26667	-0.058511
9.3	-0.0346885
9.33333	-0.05944
9.36667	-0.026681
9.4	-0.0235465
9.43333	-0.015477
9.46667	0.0528115
9.5	0.0511965
9.53333	0.0077535
9.56667	0.0317665
9.6	0.032225
9.63333	-0.016022
9.66667	-0.023222
9.7	-0.0067885
9.73333	-0.0107105
9.76667	-0.0253535
9.8	0.0326255
9.83333	0.003851
9.86667	-0.0052825
9.9	0.024124
9.93333	-0.0333545
9.96667	-0.017416

## Sheet: FigureS4
Figure	b				c					d
Step	Mk-A (Delta_x)	Mk-C (Delta_x)	Mk-B (Delta_x)		Step	Mk-A (Delta_y)	Mk-C (Delta_y)	Mk-B (Delta_y)		Step	x-dir	y-dir
0	0	0	0		0	0	0	0		0	0	0
1	-0.007756	0.024789	0.009218		1	0.029864	-0.00455	-0.00109		1	0.024058	-0.018937
2	0.011228	0.029355	-0.001845		2	0.026719	-0.009679	-0.000931		2	0.0246635	-0.022573
3	0.000635	0.038867	0.018426		3	0.007901	-0.018678	-0.017313		3	0.0293365	-0.013972
4	0.007705	0.042162	-0.00107		4	0.010463	-0.012112	-0.0135		4	0.0388445	-0.0105935
5	0.020903	0.018121	-0.003121		5	0.007141	-0.022021	0.008209		5	0.00923	-0.029696
6	-0.003148	0.029576	-0.003011		6	0.012853	-0.001442	-0.006045		6	0.0326555	-0.004846
7	0.015045	0.030728	0.015856		7	0.03076	-0.003946	0.007095		7	0.0152775	-0.0228735
8	0.00924	0.014646	0.017132		8	0.01537	-0.020619	-0.008724		8	0.00146	-0.023942
9	0.000721	0.031524	0.013527		9	0.031928	-0.011479	0.004347		9	0.0244	-0.0296165
10	0.010983	0.013713	0.018608		10	0.018298	-0.001502	-0.009962		10	-0.0010825	-0.00567
11	-0.001464	0.01379	0.011268		11	0.020884	-0.010786	0.013898		11	0.008888	-0.028177
12	-0.014215	0.027045	0.00826		12	0.019736	0.020867	-0.00345		12	0.0300225	0.012724
13	0.019069	0.011206	0.006456		13	0.02876	-0.013593	0.007297		13	-0.0015565	-0.0316215
14	-0.001517	0.021591	0.005394		14	0.024492	0.010624	-0.000587		14	0.0196525	-0.0013285
15	-0.004937	0.025	-0.008031		15	0.02716	-0.015689	0.000138		15	0.031484	-0.029338
16	0.002328	0.035301	0.000164		16	0.024786	0.002444	-0.009422		16	0.034055	-0.005238
17	-0.014178	0.043522	0.01558		17	0.008184	0.001509	0.001316		17	0.042821	-0.003241
18	0.014125	0.024969	0.009027		18	0.02398	0.002607	-0.014711		18	0.013393	-0.0020275
19	0.002502	0.04366	0.013726		19	0.01595	0.01308	0.00628		19	0.035546	0.001965
20	0.006832	0.022876	0.004975		20	0.042535	-0.002362	0.002145		20	0.0169725	-0.024702
21	0.473263	0.479451	0.462446		21	0.008675	0.003938	-0.002964		21	0.0115965	0.0010825
22	0.947403	0.949987	0.955363		22	0.017797	-0.008818	-0.001006		22	-0.001396	-0.0172135
23	1.57221	1.59359	1.56622		23	0.024075	0.002142	-0.017834		23	0.024377	-0.0009785
24	2.04083	2.05613	2.04283		24	0.019568	-0.010125	0.006311		24	0.0143015	-0.0230645
25	2.50971	2.52435	2.51239		25	0.023601	-0.003665	0.004996		25	0.0132955	-0.0179635
26	2.98336	2.99687	2.97807		26	0.027703	-0.001018	-0.010365		26	0.0161565	-0.009687
27	3.45225	3.46345	3.44295		27	0.016517	-0.011473	0.016516		27	0.0158445	-0.0279895
28	4.08754	4.08363	4.08506		28	0.009713	0.005405	0.000887		28	-0.0026685	0.000105
29	4.5402	4.57252	4.5512		29	0.010222	-0.003027	0.007045		29	0.0268175	-0.0116605
30	4.9984	5.02046	5.0084		30	-0.003088	-0.013901	-0.010899		30	0.017059	-0.0069075
31	4.54102	4.56493	4.54863		31	0.016381	-0.005068	-0.001164		31	0.0201055	-0.0126765
32	4.07336	4.09101	4.07419		32	0.022719	0.003306	0.004548		32	0.0172395	-0.0103275
33	3.43776	3.47024	3.42298		33	0.008669	-0.009316	-0.010241		33	0.0398715	-0.00853
34	2.9649	3.00494	2.96914		34	0.016684	-0.00054	0.00323		34	0.037919	-0.010497
35	2.50076	2.50554	2.49654		35	0.019598	-0.010014	-0.001914		35	0.006883	-0.018856
36	2.03228	2.05142	2.03193		36	0.029579	-0.025466	-0.002457		36	0.019312	-0.039027
37	1.56019	1.5786	1.56179		37	0.031824	-0.006396	0.011583		37	0.0176055	-0.0280995
38	0.942457	0.966454	0.929539		38	0.017745	-0.009732	-0.002956		38	0.030456	-0.0171265
39	0.462837	0.487499	0.460248		39	0.026821	0.006048	-0.00175		39	0.0259565	-0.0064875
40	0.014023	0.016726	0.006918		40	0.01914	-0.012045	-0.021634		40	0.0062555	-0.010798
41	0.006549	0.025208	0.028571		41	0.463364	0.450494	0.44912		41	0.007648	-0.005748
42	-0.007444	0.018703	-0.005859		42	0.953687	0.900504	0.912544		42	0.0253545	-0.0326115
43	-0.002044	0.025511	0.008723		43	1.57429	1.53933	1.5633		43	0.0221715	-0.029464
44	0.005101	0.016763	0.000451		44	2.04578	2.0176	2.03434		44	0.013987	-0.0224665
45	0.004882	0.02568	0.00716		45	2.5194	2.46686	2.4999		45	0.019659	-0.042786
46	0.014962	0.023363	0.015243		46	2.99694	2.95129	2.97417		46	0.0082605	-0.034267
47	-8.7e-05	0.02001	0.007845		47	3.45657	3.42943	3.44379		47	0.016131	-0.020753
48	0.008361	0.023624	0.00068		48	4.08579	4.05867	4.0645		48	0.0191035	-0.0164725
49	-0.006088	0.011746	0.00371		49	4.55877	4.52588	4.53422		49	0.012935	-0.0206145
50	0.007155	0.033766	0.01339		50	5.03371	4.97847	4.98841		50	0.0234935	-0.0325895
51	-0.001182	0.007915	-0.015449		51	4.56605	4.52736	4.55975		51	0.0162305	-0.035539
52	0.01036	0.002545	0.021212		52	4.09698	4.05161	4.06481		52	-0.013241	-0.0292875
53	-0.002267	0.023914	0.023972		53	3.47033	3.43992	3.44603		53	0.0130615	-0.0182615
54	-0.002244	0.025307	0.010602		54	2.9798	2.95051	2.96414		54	0.021128	-0.02146
55	-0.006039	0.031365	0.013722		55	2.52978	2.48249	2.50016		55	0.0275235	-0.032482
56	0.00876	0.016523	0.021236		56	2.04758	2.0148	2.02794		56	0.001525	-0.0229555
57	0.005742	0.016576	0.027113		57	1.57161	1.54109	1.53763		57	0.0001485	-0.013527
58	0.001915	0.02254	0.00508		58	0.955753	0.921086	0.935135		58	0.0190425	-0.024358
59	-0.01382	0.01006	-0.006735		59	0.478134	0.444655	0.455847		59	0.0203375	-0.0223355
60	0.021112	0.037737	0.009242		60	0.024074	-0.004004	-0.013569		60	0.02256	-0.0092565
61	0.010168	0.008692	0.017188		61	0.180043	-0.005255	-0.140629		61	-0.004986	-0.024962
62	-0.097887	-0.081839	-0.082724		62	0.328286	-0.012057	-0.321025		62	0.0084665	-0.0156875
63	-0.156608	-0.141277	-0.148517		63	0.478417	-0.027368	-0.46227		63	0.0112855	-0.0354415
64	-0.14747	-0.140102	-0.134308		64	0.625241	-0.015773	-0.603261		64	0.000787	-0.026763
65	-0.137687	-0.13086	-0.150007		65	0.654331	-0.008252	-0.673732		65	0.012987	0.0014485
66	-0.227592	-0.202423	-0.20136		66	0.779517	-0.006531	-0.784399		66	0.012053	-0.00409
67	-0.304437	-0.284918	-0.312584		67	0.955798	-0.011285	-0.932555		67	0.0235925	-0.0229065
68	-0.302988	-0.285311	-0.294923		68	1.08575	0.000665	-1.09934		68	0.0136445	0.007456
69	-0.307536	-0.281186	-0.282718		69	1.27623	-0.016757	-1.24167		69	0.013941	-0.034036
70	-0.353908	-0.339559	-0.365577		70	1.42581	-0.008197	-1.4182		70	0.0201835	-0.0120055
71	-0.302467	-0.277141	-0.300817		71	1.27127	-0.034124	-1.24863		71	0.024501	-0.0454465
72	-0.296772	-0.274511	-0.295961		72	1.09855	-0.011072	-1.0759		72	0.0218555	-0.022402
73	-0.310777	-0.301084	-0.292207		73	0.943211	0.003623	-0.938657		73	0.000408	0.001346
74	-0.217557	-0.195597	-0.213264		74	0.784821	-0.005825	-0.765203		74	0.0198135	-0.015634
75	-0.156492	-0.138243	-0.148179		75	0.666228	-0.00901	-0.661203		75	0.0140925	-0.0115225
76	-0.149205	-0.126151	-0.144516		76	0.631984	-0.021232	-0.62579		76	0.0207095	-0.024329
77	-0.159228	-0.141672	-0.146271		77	0.494489	-7e-06	-0.467649		77	0.0110775	-0.013427
78	-0.098444	-0.07396	-0.097395		78	0.332728	-0.003429	-0.318411		78	0.0239595	-0.0105875
79	0.002437	0.027909	0.021298		79	0.177264	-0.002595	-0.154074		79	0.0160415	-0.01419
80	-0.005688	0.007294	0.016951		80	0.020783	-0.033889	-0.010047		80	0.0016625	-0.039257
81	-0.775686	0.036268	0.784758		81	-0.150892	-0.173519	-0.152481		81	0.031732	-0.0218325
82	-1.55856	0.025522	1.56359		82	-0.457214	-0.481554	-0.46543		82	0.0230035	-0.020232
83	-2.37241	0.025294	2.37599		83	-0.611178	-0.629527	-0.635491		83	0.023504	-0.0061925
84	-3.20379	0.024057	3.18335		84	-0.874264	-0.897819	-0.896629		84	0.034279	-0.0123725
85	-4.02248	0.030391	4.02912		85	-1.06832	-1.08773	-1.07366		85	0.027071	-0.016747
86	-4.80422	0.015632	4.81063		86	-1.31766	-1.3159	-1.3313		86	0.0124235	0.008581
87	-5.59017	0.008818	5.58547		87	-1.52475	-1.55558	-1.55255		87	0.01117	-0.016938
88	-6.3961	0.04191	6.38407		88	-1.7259	-1.75252	-1.75204		88	0.047924	-0.0135525
89	-7.20207	0.019934	7.19686		89	-1.97182	-1.9944	-1.98392		89	0.02254	-0.0165345
90	-7.99981	0.013501	7.98935		90	-2.19677	-2.22112	-2.20246		90	0.0187325	-0.021506
91	-7.2052	0.01689	7.20449		91	-1.9738	-1.9877	-1.9941		91	0.017245	-0.003752
92	-6.4007	0.012287	6.41318		92	-1.73687	-1.76624	-1.76203		92	0.0060475	-0.016794
93	-5.59423	0.020429	5.5961		93	-1.51359	-1.55183	-1.5531		93	0.0194975	-0.0184845
94	-4.79817	0.02946	4.80029		94	-1.31163	-1.33654	-1.31323		94	0.0283975	-0.024113
95	-4.00116	0.022591	4.03338		95	-1.06824	-1.09135	-1.08711		95	0.006481	-0.013674
96	-3.20019	0.00707	3.20615		96	-0.87513	-0.906277	-0.898462		96	0.0040895	-0.019481
97	-2.38816	0.019645	2.38439		97	-0.614641	-0.631163	-0.629296		97	0.021527	-0.0091945
98	-1.54243	0.013511	1.55878		98	-0.455219	-0.48048	-0.481145		98	0.005335	-0.012298
99	-0.761507	0.026226	0.765121		99	-0.144737	-0.171802	-0.143477		99	0.024419	-0.027695

## Sheet: FigureS6
Figure	b	c	d		Figure	e	f	g
	Before compensation					After compensation
Time [s]	Alpha = 0.1 deg	Beta = 0.1 deg	Alpha=beta=0.1 deg		Time [s]	Alpha = 0.1 deg	Beta = 0.1 deg	Alpha=beta=0.1 deg
0	0	0	0		0	0	0	0
0.1	-0.002	0	0.001		0.1	-0.001	0.0005	0.0005
0.2	-0.002	0	-0.001		0.2	-0.002	0.0015	-0.0025
0.3	-0.003	-0.002	0.001		0.3	-0.002	-0.002	0.003
0.4	-0.005	0.002	0		0.4	-0.004	0.0025	0.001
0.5	-0.002	-0.001	-0.003		0.5	0	0.002	-0.002
0.6	-0.003	0.001	-0.001		0.6	-0.0025	0.0005	-0.0005
0.7	-0.004	0.001	0		0.7	-0.001	0.002	0.0015
0.8	-0.004	0	0		0.8	-0.0045	0.002	0.0005
0.9	-0.002	0.003	-0.002		0.9	-0.002	0.0035	-0.001
1	-0.003	0.003	-0.002		1	-0.0025	0.005	-0.0025
1.1	-0.003	0.002	-0.001		1.1	-0.002	0.0025	0
1.2	-0.002	0.002	-0.001		1.2	0.0005	0.003	-0.001
1.3	-0.003	0	-0.001		1.3	-0.0025	0.0035	-0.0005
1.4	-0.001	0.001	0		1.4	0	0.0045	0.0005
1.5	-0.002	0.001	0.001		1.5	-0.001	0.001	0.0015
1.6	-0.002	0.002	-0.003		1.6	-0.0015	0.0045	-0.001
1.7	0	0.001	0		1.7	0.0005	0.002	-0.0005
1.8	-0.002	0	0		1.8	-0.002	0.004	0.0005
1.9	-0.002	0.002	-0.002		1.9	0.0005	0.0035	-0.002
2	-0.004	0.003	-0.002		2	-0.002	0.005	-0.0005
2.1	-0.002	0	-0.001		2.1	-0.001	0.002	-0.001
2.2	0	0.001	-0.002		2.2	0.0015	0.0035	-0.003
2.3	-0.003	0.002	0.013		2.3	-0.003	0.0035	0.014
2.4	0.026	-0.001	0.066		2.4	0.0265	0.001	0.069
2.5	0.095	0	0.165		2.5	0.096	0.0015	0.1665
2.6	0.202	0.029	0.297		2.6	0.202	0.0315	0.2965
2.7	0.336	0.102	0.396		2.7	0.3365	0.1045	0.4075
2.8	0.425	0.213	0.444		2.8	0.4365	0.214	0.4755
2.9	0.457	0.345	0.454		2.9	0.4905	0.3465	0.509
3	0.452	0.439	0.427		3	0.5085	0.441	0.506
3.1	0.419	0.496	0.399		3.1	0.501	0.498	0.503
3.2	0.397	0.512	0.376		3.2	0.5035	0.514	0.504
3.3	0.372	0.503	0.352		3.3	0.502	0.5055	0.506
3.4	0.353	0.503	0.328		3.4	0.504	0.5055	0.503
3.5	0.327	0.503	0.304		3.5	0.5045	0.506	0.5045
3.6	0.302	0.502	0.281		3.6	0.5025	0.5065	0.507
3.7	0.279	0.503	0.256		3.7	0.506	0.5075	0.5055
3.8	0.257	0.504	0.234		3.8	0.5065	0.5075	0.509
3.9	0.232	0.503	0.21		3.9	0.505	0.5065	0.51
4	0.204	0.502	0.185		4	0.5005	0.5055	0.5075
4.1	0.184	0.501	0.161		4.1	0.5045	0.503	0.5095
4.2	0.162	0.503	0.138		4.2	0.5065	0.507	0.5095
4.3	0.136	0.502	0.113		4.3	0.5065	0.5065	0.5095
4.4	0.111	0.502	0.088		4.4	0.507	0.5055	0.509
4.5	0.086	0.5	0.066		4.5	0.5065	0.5055	0.512
4.6	0.067	0.503	0.04		4.6	0.512	0.5085	0.5085
4.7	0.045	0.501	0.016		4.7	0.5125	0.5065	0.5105
4.8	0.018	0.502	-0.008		4.8	0.509	0.507	0.511
4.9	-0.005	0.501	-0.029		4.9	0.511	0.5065	0.5145
5	-0.028	0.502	-0.053		5	0.5125	0.507	0.5135
5.1	-0.053	0.501	-0.076		5.1	0.5105	0.506	0.515
5.2	-0.073	0.502	-0.086		5.2	0.515	0.5085	0.528
5.3	-0.053	0.5	-0.046		5.3	0.56	0.507	0.593
5.4	0.011	0.513	0.031		5.4	0.6475	0.5175	0.6955
5.5	0.116	0.566	0.142		5.5	0.7765	0.573	0.8305
5.6	0.211	0.658	0.225		5.6	0.895	0.665	0.937
5.7	0.27	0.793	0.265		5.7	0.9795	0.799	1.003
5.8	0.287	0.903	0.266		5.8	1.02	0.9075	1.027
5.9	0.265	0.974	0.238		5.9	1.0215	0.9805	1.023
6	0.237	1.008	0.212		6	1.0165	1.015	1.0205
6.1	0.214	1.007	0.187		6.1	1.0185	1.0135	1.02
6.2	0.188	1.004	0.166		6.2	1.0165	1.011	1.023
6.3	0.164	1.002	0.141		6.3	1.018	1.01	1.023
6.4	0.136	1.001	0.115		6.4	1.015	1.01	1.0205
6.5	0.114	1.003	0.093		6.5	1.017	1.012	1.0215
6.6	0.091	1.002	0.07		6.6	1.019	1.012	1.0225
6.7	0.067	1.002	0.046		6.7	1.02	1.0095	1.0265
6.8	0.042	1	0.021		6.8	1.018	1.0095	1.0235
6.9	0.022	1	-0.003		6.9	1.0225	1.0085	1.027
7	-0.001	1.001	-0.028		7	1.024	1.0125	1.0235
7.1	-0.024	0.999	-0.049		7.1	1.026	1.008	1.0305
7.2	-0.049	1.001	-0.075		7.2	1.0235	1.0105	1.026
7.3	-0.074	1.002	-0.098		7.3	1.0235	1.0115	1.0275
7.4	-0.095	1.001	-0.123		7.4	1.0245	1.01	1.0255
7.5	-0.118	1.002	-0.146		7.5	1.0265	1.011	1.0265
7.6	-0.145	1.002	-0.169		7.6	1.021	1.01	1.0295
7.7	-0.168	1.002	-0.196		7.7	1.0245	1.0105	1.0245
7.8	-0.191	1	-0.218		7.8	1.026	1.0115	1.0265
7.9	-0.213	1	-0.241		7.9	1.0265	1.008	1.0295
8	-0.238	1.001	-0.271		8	1.0275	1.012	1.0235
8.1	-0.292	1	-0.334		8.1	0.996	1.01	0.9845
8.2	-0.381	0.997	-0.437		8.2	0.9315	1.0075	0.908
8.3	-0.511	0.964	-0.585		8.3	0.8245	0.973	0.783
8.4	-0.668	0.894	-0.731		8.4	0.692	0.903	0.6625
8.5	-0.789	0.781	-0.841		8.5	0.5965	0.7915	0.5785
8.6	-0.869	0.65	-0.906		8.6	0.542	0.66	0.535
8.7	-0.909	0.561	-0.938		8.7	0.5255	0.5735	0.527
8.8	-0.935	0.511	-0.962		8.8	0.5235	0.521	0.528
8.9	-0.959	0.501	-0.985		8.9	0.5235	0.511	0.53
9	-0.979	0.495	-1.01		9	0.527	0.5065	0.5285
9.1	-1.007	0.497	-1.033		9.1	0.523	0.5095	0.531
9.2	-1.027	0.497	-1.055		9.2	0.5275	0.5085	0.5335
9.3	-1.052	0.493	-1.082		9.3	0.528	0.507	0.5295
9.4	-1.075	0.496	-1.106		9.4	0.5285	0.51	0.529
9.5	-1.098	0.499	-1.13		9.5	0.5295	0.513	0.5305
9.6	-1.124	0.497	-1.153		9.6	0.5275	0.5105	0.5325
9.7	-1.148	0.496	-1.18		9.7	0.5295	0.5095	0.529
9.8	-1.172	0.495	-1.201		9.8	0.529	0.5095	0.5305
9.9	-1.195	0.495	-1.227		9.9	0.5285	0.5075	0.531
10	-1.22	0.495	-1.249		10	0.5265	0.51	0.5345
10.1	-1.242	0.497	-1.273		10.1	0.53	0.513	0.534
10.2	-1.266	0.497	-1.297		10.2	0.5315	0.5115	0.535
10.3	-1.29	0.498	-1.321		10.3	0.5305	0.515	0.533
10.4	-1.312	0.5	-1.345		10.4	0.5335	0.516	0.535
10.5	-1.337	0.496	-1.366		10.5	0.5315	0.51	0.536
10.6	-1.36	0.497	-1.394		10.6	0.534	0.5105	0.5345
10.7	-1.385	0.497	-1.404		10.7	0.5325	0.5115	0.5365
10.8	-1.405	0.495	-1.426		10.8	0.525	0.5105	0.5155
10.9	-1.448	0.497	-1.492		10.9	0.481	0.5135	0.4485
11	-1.533	0.488	-1.591		11	0.3985	0.5025	0.35
11.1	-1.657	0.439	-1.727		11.1	0.275	0.4535	0.2155
11.2	-1.778	0.349	-1.827		11.2	0.154	0.362	0.114
11.3	-1.859	0.224	-1.888		11.3	0.0725	0.238	0.0535
11.4	-1.899	0.107	-1.909		11.4	0.033	0.1225	0.0335
11.5	-1.904	0.032	-1.91		11.5	0.027	0.047	0.032
11.6	-1.901	-0.004	-1.909		11.6	0.0295	0.0115	0.033
11.7	-1.903	-0.008	-1.911		11.7	0.028	0.0075	0.031
11.8	-1.9	-0.011	-1.911		11.8	0.032	0.0045	0.031
11.9	-1.901	-0.007	-1.909		11.9	0.0315	0.0105	0.0325
12	-1.902	-0.008	-1.91		12	0.029	0.0065	0.0325
12.1	-1.902	-0.005	-1.911		12.1	0.0295	0.0105	0.0305
12.2	-1.901	-0.008	-1.908		12.2	0.0295	0.0045	0.0335
12.3	-1.902	-0.01	-1.91		12.3	0.029	0.004	0.0315
12.4	-1.903	-0.006	-1.911		12.4	0.0275	0.0095	0.032
12.5	-1.901	-0.007	-1.91		12.5	0.0315	0.0075	0.0315
12.6	-1.902	-0.006	-1.911		12.6	0.0285	0.0085	0.0325
12.7	-1.904	-0.008	-1.911		12.7	0.025	0.007	0.0325
12.8	-1.905	-0.007	-1.91		12.8	0.0255	0.0075	0.0325
12.9	-1.902	-0.008	-1.91		12.9	0.029	0.0065	0.0325
13	-1.903	-0.009	-1.91		13	0.029	0.005	0.0345
13.1	-1.904	-0.009	-1.912		13.1	0.0275	0.0055	0.033
13.2	-1.904	-0.009	-1.911		13.2	0.027	0.0035	0.032
13.3	-1.901	-0.008	-1.911		13.3	0.029	0.003	0.0325
13.4	-1.902	-0.007	-1.913		13.4	0.029	0.0075	0.0295
13.5	-1.903	-0.006	-1.911		13.5	0.029	0.009	0.032
13.6	-1.904	-0.006	-1.911		13.6	0.0285	0.008	0.034
13.7	-1.903	-0.007	-1.912		13.7	0.0275	0.0085	0.0315
13.8	-1.904	-0.008	-1.912		13.8	0.0265	0.0065	0.03
13.9	-1.904	-0.006	-1.91		13.9	0.0245	0.0085	0.032
14	-1.904	-0.007	-1.911		14	0.0265	0.008	0.032
14.1	-1.904	-0.008	-1.912		14.1	0.027	0.008	0.0305
14.2	-1.905	-0.008	-1.909		14.2	0.0255	0.0085	0.032
14.3	-1.902	-0.003	-1.91		14.3	0.029	0.0105	0.033
14.4	-1.901	-0.006	-1.909		14.4	0.0305	0.0085	0.0335
14.5	-1.903	-0.008	-1.913		14.5	0.0285	0.006	0.0295
14.6	-1.902	-0.008	-1.911		14.6	0.029	0.0065	0.0325
14.7	-1.903	-0.006	-1.91		14.7	0.024	0.0085	0.0335
14.8	-1.904	-0.009	-1.909		14.8	0.026	0.009	0.033
14.9	-1.902	-0.008	-1.911		14.9	0.0265	0.0085	0.0335

## Sheet: FigureS9b
Misalignment angle	Error [%]
0	0
0.5	0.00381
1	0.01523
1.5	0.03428
2	0.06095
2.5	0.09527
3	0.13723
3.5	0.18687
4	0.24419
4.5	0.30922
5	0.38198
5.5	0.46251
6	0.55083
6.5	0.64697
7	0.75098
7.5	0.8629
8	0.98276
8.5	1.11061
9	1.24651
9.5	1.39051
10	1.54266

[truncated: 8 more sheets: FigureS11b, FigureS11c, FigureS11e, FigureS11f, FigureS11h, FigureS11i, FigureS11j, FigureS12]
